# Supplementary material for: Type 2 diabetes and inflammatory bowel disease: a bidirectional two-sample Mendelian randomization study
Source: Sci Rep. 2024 Mar 1;14:5149. doi: 10.1038/s41598-024-55869-x (PMC10907708; doi:10.1038/s41598-024-55869-x)
Supplement: Supplementary file 2 — Supplementary Table S1. [file 41598_2024_55869_MOESM2_ESM.csv]

Supplementary Table S1 SNPs Associated with T2DM and UC
	SNP	chr	pos	effect_allele.exposure	other_allele.exposure	effect_allele.outcome	other_allele.outcome	samplesize.exposure	eaf.exposure	beta.exposure	se.exposure	pval.exposure	pos.exposure	chr.exposure	id.exposure	exposure	mr_keep.exposure	pval_origin.exposure	data_source.exposure	remove	palindromic	ambiguous	samplesize.outcome	eaf.outcome	beta.outcome	se.outcome	pval.outcome	id.outcome	outcome	originalname.outcome	outcome.deprecated	mr_keep.outcome	data_source.outcome	F									action	mr_keep	F
1	rs10077431	5	112927686	A	C	A	C	62892	0.214668	-0.0487	0.0089	4.75E-08	112927686	5	ebi-a-GCST006867	Type 2 diabetes || id:ebi-a-GCST006867	TRUE	reported	igd	FALSE	FALSE	FALSE	27432	0.203286	0.0513013	0.0261	0.0495199	ieu-a-32	Ulcerative colitis || id:ieu-a-32	Ulcerative colitis	Ulcerative colitis || ||	TRUE	igd	29.94180028									2	TRUE	29.94180028
41	rs17631783	17	61687600	T	C	T	C	62892	0.26346	-0.0487	0.0089	3.95E-08	61687600	17	ebi-a-GCST006867	Type 2 diabetes || id:ebi-a-GCST006867	TRUE	reported	igd	FALSE	FALSE	FALSE	27432	0.266524	0.0160997	0.0241	0.5058	ieu-a-32	Ulcerative colitis || id:ieu-a-32	Ulcerative colitis	Ulcerative colitis || ||	TRUE	igd	29.94180028									2	TRUE	29.94180028
15	rs11107116	12	93978504	T	G	T	G	62892	0.219714	0.0467	0.0085	3.75E-08	93978504	12	ebi-a-GCST006867	Type 2 diabetes || id:ebi-a-GCST006867	TRUE	reported	igd	FALSE	FALSE	FALSE	27432	0.216508	0.0109993	0.0253	0.6642	ieu-a-32	Ulcerative colitis || id:ieu-a-32	Ulcerative colitis	Ulcerative colitis || ||	TRUE	igd	30.18532872									2	TRUE	30.18532872
79	rs6515236	20	22435749	C	A	C	A	62892	0.24933	-0.0504	0.0091	3.34E-08	22435749	20	ebi-a-GCST006867	Type 2 diabetes || id:ebi-a-GCST006867	TRUE	reported	igd	FALSE	FALSE	FALSE	27432	0.259778	0.071496	0.0239	0.00282703	ieu-a-32	Ulcerative colitis || id:ieu-a-32	Ulcerative colitis	Ulcerative colitis || ||	TRUE	igd	30.67455621									2	TRUE	30.67455621
18	rs1127655	1	117530507	T	C	T	C	62892	0.529064	-0.0438	0.0079	2.47E-08	117530507	1	ebi-a-GCST006867	Type 2 diabetes || id:ebi-a-GCST006867	TRUE	reported	igd	FALSE	FALSE	FALSE	27432	0.528524	0.00890027	0.0213	0.676901	ieu-a-32	Ulcerative colitis || id:ieu-a-32	Ulcerative colitis	Ulcerative colitis || ||	TRUE	igd	30.7393046									2	TRUE	30.7393046
63	rs3756784	6	131950233	G	T	G	T	62892	0.185838	0.0505	0.0091	2.59E-08	131950233	6	ebi-a-GCST006867	Type 2 diabetes || id:ebi-a-GCST006867	TRUE	reported	igd	FALSE	FALSE	FALSE	27432	0.186762	0.00450011	0.0275	0.8705	ieu-a-32	Ulcerative colitis || id:ieu-a-32	Ulcerative colitis	Ulcerative colitis || ||	TRUE	igd	30.7964014									2	TRUE	30.7964014
39	rs17411031	8	19852310	G	C	G	C	62892	0.261729	-0.045	0.0081	3.04E-08	19852310	8	ebi-a-GCST006867	Type 2 diabetes || id:ebi-a-GCST006867	TRUE	reported	igd	FALSE	TRUE	FALSE	27432	0.269222	-0.0190965	0.0239	0.4261	ieu-a-32	Ulcerative colitis || id:ieu-a-32	Ulcerative colitis	Ulcerative colitis || ||	TRUE	igd	30.86419753									2	TRUE	30.86419753
93	rs7561798	2	228973660	G	A	G	A	62892	0.482171	0.04	0.0072	2.79E-08	228973660	2	ebi-a-GCST006867	Type 2 diabetes || id:ebi-a-GCST006867	TRUE	reported	igd	FALSE	FALSE	FALSE	27432	0.486714	-0.0305971	0.0212	0.1486	ieu-a-32	Ulcerative colitis || id:ieu-a-32	Ulcerative colitis	Ulcerative colitis || ||	TRUE	igd	30.86419753									2	TRUE	30.86419753
36	rs17086692	4	53134293	T	G	T	G	62892	0.313426	-0.0467	0.0084	2.48E-08	53134293	4	ebi-a-GCST006867	Type 2 diabetes || id:ebi-a-GCST006867	TRUE	reported	igd	FALSE	FALSE	FALSE	27432	0.317	-0.00460057	0.0228	0.841	ieu-a-32	Ulcerative colitis || id:ieu-a-32	Ulcerative colitis	Ulcerative colitis || ||	TRUE	igd	30.90830499									2	TRUE	30.90830499
88	rs7240767	18	7070642	C	T	C	T	62892	0.383677	0.0451	0.0081	2.16E-08	7070642	18	ebi-a-GCST006867	Type 2 diabetes || id:ebi-a-GCST006867	TRUE	reported	igd	FALSE	FALSE	FALSE	27432	0.37027	0.00210221	0.0224	0.9237	ieu-a-32	Ulcerative colitis || id:ieu-a-32	Ulcerative colitis	Ulcerative colitis || ||	TRUE	igd	31.00152416									2	TRUE	31.00152416
113	rs963740	13	51096095	T	A	T	A	62892	0.294299	-0.0479	0.0086	2.23E-08	51096095	13	ebi-a-GCST006867	Type 2 diabetes || id:ebi-a-GCST006867	TRUE	reported	igd	FALSE	TRUE	FALSE	27432	0.30146	-0.0192044	0.023	0.4043	ieu-a-32	Ulcerative colitis || id:ieu-a-32	Ulcerative colitis	Ulcerative colitis || ||	TRUE	igd	31.02230936									2	TRUE	31.02230936
66	rs4622883	3	152188290	G	A	G	A	62892	0.508544	-0.0435	0.0078	3.02E-08	152188290	3	ebi-a-GCST006867	Type 2 diabetes || id:ebi-a-GCST006867	TRUE	reported	igd	FALSE	FALSE	FALSE	27432	0.520476	0.00810274	0.0214	0.704399	ieu-a-32	Ulcerative colitis || id:ieu-a-32	Ulcerative colitis	Ulcerative colitis || ||	TRUE	igd	31.10207101									2	TRUE	31.10207101
68	rs4812829	20	42989267	A	G	A	G	62892	0.160871	0.0532	0.0095	2.44E-08	42989267	20	ebi-a-GCST006867	Type 2 diabetes || id:ebi-a-GCST006867	TRUE	reported	igd	FALSE	FALSE	FALSE	27432	0.173254	-0.0209989	0.0281	0.4556	ieu-a-32	Ulcerative colitis || id:ieu-a-32	Ulcerative colitis	Ulcerative colitis || ||	TRUE	igd	31.36									2	TRUE	31.36
49	rs2294120	8	146003567	G	A	G	A	62892	0.455879	-0.0443	0.0079	1.62E-08	146003567	8	ebi-a-GCST006867	Type 2 diabetes || id:ebi-a-GCST006867	TRUE	reported	igd	FALSE	FALSE	FALSE	27432	0.458254	0.010505	0.0214	0.6244	ieu-a-32	Ulcerative colitis || id:ieu-a-32	Ulcerative colitis	Ulcerative colitis || ||	TRUE	igd	31.44512097									2	TRUE	31.44512097
9	rs10740322	10	71485458	A	G	A	G	62892	0.687104	0.0477	0.0085	2.11E-08	71485458	10	ebi-a-GCST006867	Type 2 diabetes || id:ebi-a-GCST006867	TRUE	reported	igd	FALSE	FALSE	FALSE	27432	0.683238	0.0071047	0.0227	0.7554	ieu-a-32	Ulcerative colitis || id:ieu-a-32	Ulcerative colitis	Ulcerative colitis || ||	TRUE	igd	31.49190311									2	TRUE	31.49190311
20	rs11925227	3	170766618	A	G	A	G	62892	0.183439	-0.0534	0.0095	2.25E-08	170766618	3	ebi-a-GCST006867	Type 2 diabetes || id:ebi-a-GCST006867	TRUE	reported	igd	FALSE	FALSE	FALSE	27432	0.182746	-0.0103029	0.0286	0.719	ieu-a-32	Ulcerative colitis || id:ieu-a-32	Ulcerative colitis	Ulcerative colitis || ||	TRUE	igd	31.59623269									2	TRUE	31.59623269
14	rs11098676	4	123833154	C	T	C	T	62892	0.787639	0.054	0.0096	2.03E-08	123833154	4	ebi-a-GCST006867	Type 2 diabetes || id:ebi-a-GCST006867	TRUE	reported	igd	FALSE	FALSE	FALSE	27432	0.774762	0.00329542	0.0252	0.8955	ieu-a-32	Ulcerative colitis || id:ieu-a-32	Ulcerative colitis	Ulcerative colitis || ||	TRUE	igd	31.640625									2	TRUE	31.640625
30	rs13330951	16	69563842	G	A	G	A	62892	0.488314	-0.0456	0.0081	1.54E-08	69563842	16	ebi-a-GCST006867	Type 2 diabetes || id:ebi-a-GCST006867	TRUE	reported	igd	FALSE	FALSE	FALSE	27432	0.49073	-0.0428966	0.0211	0.0417802	ieu-a-32	Ulcerative colitis || id:ieu-a-32	Ulcerative colitis	Ulcerative colitis || ||	TRUE	igd	31.69272977									2	TRUE	31.69272977
51	rs2299383	7	103418846	T	C	T	C	62892	0.423455	0.0412	0.0073	1.49E-08	103418846	7	ebi-a-GCST006867	Type 2 diabetes || id:ebi-a-GCST006867	TRUE	reported	igd	FALSE	FALSE	FALSE	27432	0.42454	0.0240973	0.0213	0.2581	ieu-a-32	Ulcerative colitis || id:ieu-a-32	Ulcerative colitis	Ulcerative colitis || ||	TRUE	igd	31.85288047									2	TRUE	31.85288047
75	rs6059662	20	32675727	G	A	G	A	62892	0.663176	0.0446	0.0079	1.51E-08	32675727	20	ebi-a-GCST006867	Type 2 diabetes || id:ebi-a-GCST006867	TRUE	reported	igd	FALSE	FALSE	FALSE	27432	0.691032	0.0259026	0.0229	0.2586	ieu-a-32	Ulcerative colitis || id:ieu-a-32	Ulcerative colitis	Ulcerative colitis || ||	TRUE	igd	31.87245634									2	TRUE	31.87245634
21	rs11926707	3	46925539	C	T	C	T	62892	0.625556	0.0463	0.0082	1.69E-08	46925539	3	ebi-a-GCST006867	Type 2 diabetes || id:ebi-a-GCST006867	TRUE	reported	igd	FALSE	FALSE	FALSE	27432	0.634032	0.0225013	0.023	0.3285	ieu-a-32	Ulcerative colitis || id:ieu-a-32	Ulcerative colitis	Ulcerative colitis || ||	TRUE	igd	31.88117192									2	TRUE	31.88117192
86	rs7144011	14	79940383	T	G	T	G	62892	0.221063	0.0482	0.0085	1.64E-08	79940383	14	ebi-a-GCST006867	Type 2 diabetes || id:ebi-a-GCST006867	TRUE	reported	igd	FALSE	FALSE	FALSE	27432	0.208524	0.0515957	0.026	0.04701	ieu-a-32	Ulcerative colitis || id:ieu-a-32	Ulcerative colitis	Ulcerative colitis || ||	TRUE	igd	32.15557093									2	TRUE	32.15557093
4	rs10114341	9	96919182	C	T	C	T	62892	0.440754	-0.0409	0.0072	1.15E-08	96919182	9	ebi-a-GCST006867	Type 2 diabetes || id:ebi-a-GCST006867	TRUE	reported	igd	FALSE	FALSE	FALSE	27432	0.455016	0.0227979	0.0211	0.2798	ieu-a-32	Ulcerative colitis || id:ieu-a-32	Ulcerative colitis	Ulcerative colitis || ||	TRUE	igd	32.26871142									2	TRUE	32.26871142
82	rs6785040	3	63897915	C	T	C	T	62892	0.15066	-0.0633	0.0111	1.26E-08	63897915	3	ebi-a-GCST006867	Type 2 diabetes || id:ebi-a-GCST006867	TRUE	reported	igd	FALSE	FALSE	FALSE	27432	0.157032	0.0711953	0.0293	0.01494	ieu-a-32	Ulcerative colitis || id:ieu-a-32	Ulcerative colitis	Ulcerative colitis || ||	TRUE	igd	32.52081812									2	TRUE	32.52081812
35	rs16988333	22	30552813	G	A	G	A	62892	0.0904035	-0.0745	0.013	9.17E-09	30552813	22	ebi-a-GCST006867	Type 2 diabetes || id:ebi-a-GCST006867	TRUE	reported	igd	FALSE	FALSE	FALSE	27432	0.081476	-0.050503	0.039	0.1952	ieu-a-32	Ulcerative colitis || id:ieu-a-32	Ulcerative colitis	Ulcerative colitis || ||	TRUE	igd	32.84171598									2	TRUE	32.84171598
100	rs7786095	7	156983847	G	A	G	A	62892	0.10386	-0.0743	0.0129	9.64E-09	156983847	7	ebi-a-GCST006867	Type 2 diabetes || id:ebi-a-GCST006867	TRUE	reported	igd	FALSE	FALSE	FALSE	27432	0.104984	-0.0161981	0.0348	0.641201	ieu-a-32	Ulcerative colitis || id:ieu-a-32	Ulcerative colitis	Ulcerative colitis || ||	TRUE	igd	33.174028									2	TRUE	33.174028
102	rs7845219	8	95937502	C	T	C	T	62892	0.492786	-0.0422	0.0072	4.54E-09	95937502	8	ebi-a-GCST006867	Type 2 diabetes || id:ebi-a-GCST006867	TRUE	reported	igd	FALSE	FALSE	FALSE	27432	0.492968	-0.0119977	0.021	0.5684	ieu-a-32	Ulcerative colitis || id:ieu-a-32	Ulcerative colitis	Ulcerative colitis || ||	TRUE	igd	34.35262346									2	TRUE	34.35262346
57	rs2908282	7	44248828	A	G	A	G	62892	0.177395	0.0552	0.0094	4.25E-09	44248828	7	ebi-a-GCST006867	Type 2 diabetes || id:ebi-a-GCST006867	TRUE	reported	igd	FALSE	FALSE	FALSE	27432	0.179254	0.0170046	0.0275	0.5365	ieu-a-32	Ulcerative colitis || id:ieu-a-32	Ulcerative colitis	Ulcerative colitis || ||	TRUE	igd	34.48438207									2	TRUE	34.48438207
7	rs1061813	5	14847331	A	G	A	G	62892	0.537119	-0.0429	0.0073	3.37E-09	14847331	5	ebi-a-GCST006867	Type 2 diabetes || id:ebi-a-GCST006867	TRUE	reported	igd	FALSE	FALSE	FALSE	27432	0.53927	0.014997	0.0214	0.4822	ieu-a-32	Ulcerative colitis || id:ieu-a-32	Ulcerative colitis	Ulcerative colitis || ||	TRUE	igd	34.5357478									2	TRUE	34.5357478
2	rs10087241	8	30863722	A	G	A	G	62892	0.594893	-0.0475	0.008	2.80E-09	30863722	8	ebi-a-GCST006867	Type 2 diabetes || id:ebi-a-GCST006867	TRUE	reported	igd	FALSE	FALSE	FALSE	27432	0.587984	-0.0170953	0.0215	0.4266	ieu-a-32	Ulcerative colitis || id:ieu-a-32	Ulcerative colitis	Ulcerative colitis || ||	TRUE	igd	35.25390625									2	TRUE	35.25390625
38	rs17405722	17	40542501	A	G	A	G	62892	0.0741526	0.087	0.0146	2.28E-09	40542501	17	ebi-a-GCST006867	Type 2 diabetes || id:ebi-a-GCST006867	TRUE	reported	igd	FALSE	FALSE	FALSE	27432	0.0721524	-0.0252973	0.0411	0.5382	ieu-a-32	Ulcerative colitis || id:ieu-a-32	Ulcerative colitis	Ulcerative colitis || ||	TRUE	igd	35.50853819									2	TRUE	35.50853819
73	rs55966194	20	45599090	G	C	G	C	62892	0.281312	-0.0526	0.0088	2.25E-09	45599090	20	ebi-a-GCST006867	Type 2 diabetes || id:ebi-a-GCST006867	TRUE	reported	igd	FALSE	TRUE	FALSE	27432	0.265254	0.0209989	0.024	0.3803	ieu-a-32	Ulcerative colitis || id:ieu-a-32	Ulcerative colitis	Ulcerative colitis || ||	TRUE	igd	35.72778926									2	TRUE	35.72778926
26	rs12945601	17	17653411	C	T	C	T	62892	0.613603	-0.048	0.008	1.72E-09	17653411	17	ebi-a-GCST006867	Type 2 diabetes || id:ebi-a-GCST006867	TRUE	reported	igd	FALSE	FALSE	FALSE	27432	0.596508	0.00020002	0.0215	0.9935	ieu-a-32	Ulcerative colitis || id:ieu-a-32	Ulcerative colitis	Ulcerative colitis || ||	TRUE	igd	36									2	TRUE	36
104	rs7929543	11	49351026	C	A	C	A	62892	0.0831599	0.0828	0.0138	2.20E-09	49351026	11	ebi-a-GCST006867	Type 2 diabetes || id:ebi-a-GCST006867	TRUE	reported	igd	FALSE	FALSE	FALSE	27432	0.081254	-0.00919757	0.0391	0.8136	ieu-a-32	Ulcerative colitis || id:ieu-a-32	Ulcerative colitis	Ulcerative colitis || ||	TRUE	igd	36									2	TRUE	36
62	rs348330	1	229672955	A	G	A	G	62892	0.633451	-0.0487	0.0081	1.86E-09	229672955	1	ebi-a-GCST006867	Type 2 diabetes || id:ebi-a-GCST006867	TRUE	reported	igd	FALSE	FALSE	FALSE	27432	0.633794	0.0416984	0.0228	0.06663	ieu-a-32	Ulcerative colitis || id:ieu-a-32	Ulcerative colitis	Ulcerative colitis || ||	TRUE	igd	36.14830056									2	TRUE	36.14830056
40	rs1758632	9	34025640	G	C	G	C	62892	0.623407	0.0491	0.0081	1.36E-09	34025640	9	ebi-a-GCST006867	Type 2 diabetes || id:ebi-a-GCST006867	TRUE	reported	igd	FALSE	TRUE	FALSE	27432	0.626984	-0.00990083	0.0216	0.6463	ieu-a-32	Ulcerative colitis || id:ieu-a-32	Ulcerative colitis	Ulcerative colitis || ||	TRUE	igd	36.74455114									2	TRUE	36.74455114
118	rs9940149	16	300641	A	G	A	G	62892	0.178556	-0.058	0.0095	9.29E-10	300641	16	ebi-a-GCST006867	Type 2 diabetes || id:ebi-a-GCST006867	TRUE	reported	igd	FALSE	FALSE	FALSE	27432	0.186762	0.0450976	0.0272	0.0974092	ieu-a-32	Ulcerative colitis || id:ieu-a-32	Ulcerative colitis	Ulcerative colitis || ||	TRUE	igd	37.27423823									2	TRUE	37.27423823
47	rs2246618	6	31478986	T	C	T	C	62892	0.307253	0.0513	0.0084	1.20E-09	31478986	6	ebi-a-GCST006867	Type 2 diabetes || id:ebi-a-GCST006867	TRUE	reported	igd	FALSE	FALSE	FALSE	27432	0.321746	-0.0186019	0.0227	0.4122	ieu-a-32	Ulcerative colitis || id:ieu-a-32	Ulcerative colitis	Ulcerative colitis || ||	TRUE	igd	37.29719388									2	TRUE	37.29719388
46	rs2237892	11	2839751	T	C	T	C	62892	0.0624896	-0.096	0.0157	8.75E-10	2839751	11	ebi-a-GCST006867	Type 2 diabetes || id:ebi-a-GCST006867	TRUE	reported	igd	FALSE	FALSE	FALSE	27432	0.0619463	0.0902976	0.0439	0.0396598	ieu-a-32	Ulcerative colitis || id:ieu-a-32	Ulcerative colitis	Ulcerative colitis || ||	TRUE	igd	37.38894073									2	TRUE	37.38894073
105	rs7955901	12	71433293	T	C	T	C	62892	0.556668	-0.0444	0.0072	7.16E-10	71433293	12	ebi-a-GCST006867	Type 2 diabetes || id:ebi-a-GCST006867	TRUE	reported	igd	FALSE	FALSE	FALSE	27432	0.543016	0.0212036	0.0212	0.3158	ieu-a-32	Ulcerative colitis || id:ieu-a-32	Ulcerative colitis	Ulcerative colitis || ||	TRUE	igd	38.02777778									2	TRUE	38.02777778
96	rs7674212	4	103988899	T	G	T	G	62892	0.408864	-0.0465	0.0075	6.18E-10	103988899	4	ebi-a-GCST006867	Type 2 diabetes || id:ebi-a-GCST006867	TRUE	reported	igd	FALSE	FALSE	FALSE	27432	0.419302	0.0428966	0.0215	0.0460098	ieu-a-32	Ulcerative colitis || id:ieu-a-32	Ulcerative colitis	Ulcerative colitis || ||	TRUE	igd	38.44									2	TRUE	38.44
80	rs67232546	11	128398938	T	C	T	C	62892	0.209222	0.0596	0.0096	4.66E-10	128398938	11	ebi-a-GCST006867	Type 2 diabetes || id:ebi-a-GCST006867	TRUE	reported	igd	FALSE	FALSE	FALSE	27432	0.21246	-0.0525046	0.0268	0.0498999	ieu-a-32	Ulcerative colitis || id:ieu-a-32	Ulcerative colitis	Ulcerative colitis || ||	TRUE	igd	38.54340278									2	TRUE	38.54340278
109	rs840967	2	65701757	A	C	A	C	62892	0.605922	-0.0497	0.008	5.44E-10	65701757	2	ebi-a-GCST006867	Type 2 diabetes || id:ebi-a-GCST006867	TRUE	reported	igd	FALSE	FALSE	FALSE	27432	0.611476	0.00929665	0.0221	0.671901	ieu-a-32	Ulcerative colitis || id:ieu-a-32	Ulcerative colitis	Ulcerative colitis || ||	TRUE	igd	38.59515625									2	TRUE	38.59515625
3	rs10100265	8	10633159	C	A	C	A	62892	0.61049	-0.0491	0.0079	6.29E-10	10633159	8	ebi-a-GCST006867	Type 2 diabetes || id:ebi-a-GCST006867	TRUE	reported	igd	FALSE	FALSE	FALSE	27432	0.616	0.0236986	0.0218	0.2764	ieu-a-32	Ulcerative colitis || id:ieu-a-32	Ulcerative colitis	Ulcerative colitis || ||	TRUE	igd	38.62858516									2	TRUE	38.62858516
117	rs993380	4	83584496	G	A	G	A	62892	0.66555	-0.0507	0.0081	4.59E-10	83584496	4	ebi-a-GCST006867	Type 2 diabetes || id:ebi-a-GCST006867	TRUE	reported	igd	FALSE	FALSE	FALSE	27432	0.661032	0.0138961	0.0223	0.5327	ieu-a-32	Ulcerative colitis || id:ieu-a-32	Ulcerative colitis	Ulcerative colitis || ||	TRUE	igd	39.17832647									2	TRUE	39.17832647
69	rs4823182	22	44377442	G	A	G	A	62892	0.335748	0.0482	0.0077	3.36E-10	44377442	22	ebi-a-GCST006867	Type 2 diabetes || id:ebi-a-GCST006867	TRUE	reported	igd	FALSE	FALSE	FALSE	27432	0.348286	0.0293979	0.0221	0.1825	ieu-a-32	Ulcerative colitis || id:ieu-a-32	Ulcerative colitis	Ulcerative colitis || ||	TRUE	igd	39.18434812									2	TRUE	39.18434812
56	rs2867125	2	622827	C	T	C	T	62892	0.827825	0.0601	0.0096	4.33E-10	622827	2	ebi-a-GCST006867	Type 2 diabetes || id:ebi-a-GCST006867	TRUE	reported	igd	FALSE	FALSE	FALSE	27432	0.822238	-0.0219963	0.0274	0.4225	ieu-a-32	Ulcerative colitis || id:ieu-a-32	Ulcerative colitis	Ulcerative colitis || ||	TRUE	igd	39.19281684									2	TRUE	39.19281684
77	rs622217	6	160766770	C	T	C	T	62892	0.483932	-0.0485	0.0077	3.13E-10	160766770	6	ebi-a-GCST006867	Type 2 diabetes || id:ebi-a-GCST006867	TRUE	reported	igd	FALSE	FALSE	FALSE	27432	0.49573	0.00080032	0.0211	0.9714	ieu-a-32	Ulcerative colitis || id:ieu-a-32	Ulcerative colitis	Ulcerative colitis || ||	TRUE	igd	39.67363805									2	TRUE	39.67363805
97	rs7685296	4	153254121	T	C	T	C	62892	0.279365	-0.0511	0.0081	2.32E-10	153254121	4	ebi-a-GCST006867	Type 2 diabetes || id:ebi-a-GCST006867	TRUE	reported	igd	FALSE	FALSE	FALSE	27432	0.282524	-0.00709511	0.0243	0.7704	ieu-a-32	Ulcerative colitis || id:ieu-a-32	Ulcerative colitis	Ulcerative colitis || ||	TRUE	igd	39.79896357									2	TRUE	39.79896357
29	rs13239186	7	117510621	T	C	T	C	62892	0.302029	0.0539	0.0085	2.70E-10	117510621	7	ebi-a-GCST006867	Type 2 diabetes || id:ebi-a-GCST006867	TRUE	reported	igd	FALSE	FALSE	FALSE	27432	0.302508	-0.034695	0.0233	0.1355	ieu-a-32	Ulcerative colitis || id:ieu-a-32	Ulcerative colitis	Ulcerative colitis || ||	TRUE	igd	40.21051903									2	TRUE	40.21051903
23	rs12299509	12	4406281	G	A	G	A	62892	0.478622	0.0467	0.0073	2.09E-10	4406281	12	ebi-a-GCST006867	Type 2 diabetes || id:ebi-a-GCST006867	TRUE	reported	igd	FALSE	FALSE	FALSE	27432	0.456048	0.0401972	0.0223	0.0714003	ieu-a-32	Ulcerative colitis || id:ieu-a-32	Ulcerative colitis	Ulcerative colitis || ||	TRUE	igd	40.92493901									2	TRUE	40.92493901
112	rs9369425	6	43810974	A	G	A	G	62892	0.708185	-0.0546	0.0085	1.13E-10	43810974	6	ebi-a-GCST006867	Type 2 diabetes || id:ebi-a-GCST006867	TRUE	reported	igd	FALSE	FALSE	FALSE	27432	0.71	0.00039992	0.0232	0.985	ieu-a-32	Ulcerative colitis || id:ieu-a-32	Ulcerative colitis	Ulcerative colitis || ||	TRUE	igd	41.2617301									2	TRUE	41.2617301
114	rs9844972	3	150097635	C	G	C	G	62892	0.0697229	0.0956	0.0148	1.03E-10	150097635	3	ebi-a-GCST006867	Type 2 diabetes || id:ebi-a-GCST006867	TRUE	reported	igd	FALSE	TRUE	FALSE	27432	0.0775666	0.0168964	0.042	0.6864	ieu-a-32	Ulcerative colitis || id:ieu-a-32	Ulcerative colitis	Ulcerative colitis || ||	TRUE	igd	41.72461651									2	TRUE	41.72461651
53	rs2493394	1	120471224	G	A	G	A	62892	0.107338	0.073	0.0113	1.15E-10	120471224	1	ebi-a-GCST006867	Type 2 diabetes || id:ebi-a-GCST006867	TRUE	reported	igd	FALSE	FALSE	FALSE	27432	0.103238	-0.0299956	0.035	0.391	ieu-a-32	Ulcerative colitis || id:ieu-a-32	Ulcerative colitis	Ulcerative colitis || ||	TRUE	igd	41.73388676									2	TRUE	41.73388676
90	rs72892910	6	50816887	T	G	T	G	62892	0.172394	0.0648	0.0099	6.43E-11	50816887	6	ebi-a-GCST006867	Type 2 diabetes || id:ebi-a-GCST006867	TRUE	reported	igd	FALSE	FALSE	FALSE	27432	0.185254	0.0009995	0.0273	0.9717	ieu-a-32	Ulcerative colitis || id:ieu-a-32	Ulcerative colitis	Ulcerative colitis || ||	TRUE	igd	42.84297521									2	TRUE	42.84297521
67	rs4686471	3	187740899	C	T	C	T	62892	0.609775	0.0534	0.0081	4.28E-11	187740899	3	ebi-a-GCST006867	Type 2 diabetes || id:ebi-a-GCST006867	TRUE	reported	igd	FALSE	FALSE	FALSE	27432	0.603984	-0.0298986	0.0215	0.1644	ieu-a-32	Ulcerative colitis || id:ieu-a-32	Ulcerative colitis	Ulcerative colitis || ||	TRUE	igd	43.46227709									2	TRUE	43.46227709
6	rs1050226	6	7281654	G	A	G	A	62892	0.406792	-0.0491	0.0074	3.34E-11	7281654	6	ebi-a-GCST006867	Type 2 diabetes || id:ebi-a-GCST006867	TRUE	reported	igd	FALSE	FALSE	FALSE	27432	0.393254	-0.00269636	0.0219	0.9023	ieu-a-32	Ulcerative colitis || id:ieu-a-32	Ulcerative colitis	Ulcerative colitis || ||	TRUE	igd	44.02501826									2	TRUE	44.02501826
24	rs12617659	2	121309759	T	C	T	C	62892	0.147238	-0.0685	0.0103	2.83E-11	121309759	2	ebi-a-GCST006867	Type 2 diabetes || id:ebi-a-GCST006867	TRUE	reported	igd	FALSE	FALSE	FALSE	27432	0.143508	-0.002002	0.03	0.9479	ieu-a-32	Ulcerative colitis || id:ieu-a-32	Ulcerative colitis	Ulcerative colitis || ||	TRUE	igd	44.22895655									2	TRUE	44.22895655
92	rs753270	10	80964975	C	T	C	T	62892	0.583535	0.0528	0.0079	2.70E-11	80964975	10	ebi-a-GCST006867	Type 2 diabetes || id:ebi-a-GCST006867	TRUE	reported	igd	FALSE	FALSE	FALSE	27432	0.583492	-0.0164047	0.0217	0.4482	ieu-a-32	Ulcerative colitis || id:ieu-a-32	Ulcerative colitis	Ulcerative colitis || ||	TRUE	igd	44.66976446									2	TRUE	44.66976446
91	rs735949	4	185716232	C	T	C	T	62892	0.14115	-0.0711	0.0106	1.95E-11	185716232	4	ebi-a-GCST006867	Type 2 diabetes || id:ebi-a-GCST006867	TRUE	reported	igd	FALSE	FALSE	FALSE	27432	0.145476	-0.0221039	0.0301	0.4613	ieu-a-32	Ulcerative colitis || id:ieu-a-32	Ulcerative colitis	Ulcerative colitis || ||	TRUE	igd	44.99118904									2	TRUE	44.99118904
74	rs576674	13	33554302	A	G	A	G	62892	0.832515	-0.0654	0.0097	1.79E-11	33554302	13	ebi-a-GCST006867	Type 2 diabetes || id:ebi-a-GCST006867	TRUE	reported	igd	FALSE	FALSE	FALSE	27432	0.831524	0.0194006	0.0284	0.4942	ieu-a-32	Ulcerative colitis || id:ieu-a-32	Ulcerative colitis	Ulcerative colitis || ||	TRUE	igd	45.45817834									2	TRUE	45.45817834
94	rs7572970	2	161136656	G	A	G	A	62892	0.722047	0.059	0.0087	1.39E-11	161136656	2	ebi-a-GCST006867	Type 2 diabetes || id:ebi-a-GCST006867	TRUE	reported	igd	FALSE	FALSE	FALSE	27432	0.712492	-0.0314987	0.0232	0.1735	ieu-a-32	Ulcerative colitis || id:ieu-a-32	Ulcerative colitis	Ulcerative colitis || ||	TRUE	igd	45.99022328									2	TRUE	45.99022328
70	rs4865796	5	53272664	A	G	A	G	62892	0.69309	0.053	0.0078	1.33E-11	53272664	5	ebi-a-GCST006867	Type 2 diabetes || id:ebi-a-GCST006867	TRUE	reported	igd	FALSE	FALSE	FALSE	27432	0.695778	0.0395956	0.0232	0.0881597	ieu-a-32	Ulcerative colitis || id:ieu-a-32	Ulcerative colitis	Ulcerative colitis || ||	TRUE	igd	46.17028271									2	TRUE	46.17028271
22	rs12088739	1	51506886	G	A	G	A	62892	0.0898481	-0.0884	0.013	9.79E-12	51506886	1	ebi-a-GCST006867	Type 2 diabetes || id:ebi-a-GCST006867	TRUE	reported	igd	FALSE	FALSE	FALSE	27432	0.091	-0.00229736	0.0373	0.9503	ieu-a-32	Ulcerative colitis || id:ieu-a-32	Ulcerative colitis	Ulcerative colitis || ||	TRUE	igd	46.24									2	TRUE	46.24
111	rs853974	6	127068983	C	T	C	T	62892	0.737586	-0.0601	0.0088	7.86E-12	127068983	6	ebi-a-GCST006867	Type 2 diabetes || id:ebi-a-GCST006867	TRUE	reported	igd	FALSE	FALSE	FALSE	27432	0.734016	0.0312018	0.0241	0.1949	ieu-a-32	Ulcerative colitis || id:ieu-a-32	Ulcerative colitis	Ulcerative colitis || ||	TRUE	igd	46.64269112									2	TRUE	46.64269112
58	rs2925979	16	81534790	C	T	C	T	62892	0.70085	-0.0534	0.0078	9.06E-12	81534790	16	ebi-a-GCST006867	Type 2 diabetes || id:ebi-a-GCST006867	TRUE	reported	igd	FALSE	FALSE	FALSE	27432	0.703508	0.025205	0.0232	0.2779	ieu-a-32	Ulcerative colitis || id:ieu-a-32	Ulcerative colitis	Ulcerative colitis || ||	TRUE	igd	46.86982249									2	TRUE	46.86982249
5	rs10401969	19	19407718	C	T	C	T	62892	0.0765858	0.0921	0.0133	4.13E-12	19407718	19	ebi-a-GCST006867	Type 2 diabetes || id:ebi-a-GCST006867	TRUE	reported	igd	FALSE	FALSE	FALSE	27432	0.074016	-0.00720399	0.0405	0.8588	ieu-a-32	Ulcerative colitis || id:ieu-a-32	Ulcerative colitis	Ulcerative colitis || ||	TRUE	igd	47.95302165									2	TRUE	47.95302165
27	rs12970134	18	57884750	A	G	A	G	62892	0.26512	0.0555	0.008	5.31E-12	57884750	18	ebi-a-GCST006867	Type 2 diabetes || id:ebi-a-GCST006867	TRUE	reported	igd	FALSE	FALSE	FALSE	27432	0.262762	0.0018982	0.0239	0.935	ieu-a-32	Ulcerative colitis || id:ieu-a-32	Ulcerative colitis	Ulcerative colitis || ||	TRUE	igd	48.12890625									2	TRUE	48.12890625
42	rs17791513	9	81905590	G	A	G	A	62892	0.0605985	-0.1027	0.0148	4.61E-12	81905590	9	ebi-a-GCST006867	Type 2 diabetes || id:ebi-a-GCST006867	TRUE	reported	igd	FALSE	FALSE	FALSE	27432	0.057016	0.00790113	0.0454	0.8628	ieu-a-32	Ulcerative colitis || id:ieu-a-32	Ulcerative colitis	Ulcerative colitis || ||	TRUE	igd	48.1523466									2	TRUE	48.1523466
25	rs12910825	15	91511260	G	A	G	A	62892	0.360391	0.0517	0.0074	2.16E-12	91511260	15	ebi-a-GCST006867	Type 2 diabetes || id:ebi-a-GCST006867	TRUE	reported	igd	FALSE	FALSE	FALSE	27432	0.373746	-0.0134985	0.0219	0.5387	ieu-a-32	Ulcerative colitis || id:ieu-a-32	Ulcerative colitis	Ulcerative colitis || ||	TRUE	igd	48.81099343									2	TRUE	48.81099343
55	rs2820426	1	219660535	G	A	G	A	62892	0.610058	0.0521	0.0073	1.30E-12	219660535	1	ebi-a-GCST006867	Type 2 diabetes || id:ebi-a-GCST006867	TRUE	reported	igd	FALSE	FALSE	FALSE	27432	0.618714	-0.0247999	0.0217	0.2531	ieu-a-32	Ulcerative colitis || id:ieu-a-32	Ulcerative colitis	Ulcerative colitis || ||	TRUE	igd	50.93657347									2	TRUE	50.93657347
84	rs6878122	5	76427311	A	G	A	G	62892	0.681791	-0.0564	0.0079	1.19E-12	76427311	5	ebi-a-GCST006867	Type 2 diabetes || id:ebi-a-GCST006867	TRUE	reported	igd	FALSE	FALSE	FALSE	27432	0.688508	-0.0328952	0.0248	0.1842	ieu-a-32	Ulcerative colitis || id:ieu-a-32	Ulcerative colitis	Ulcerative colitis || ||	TRUE	igd	50.96875501									2	TRUE	50.96875501
108	rs825476	12	124568456	T	C	T	C	62892	0.580549	0.0524	0.0073	6.80E-13	124568456	12	ebi-a-GCST006867	Type 2 diabetes || id:ebi-a-GCST006867	TRUE	reported	igd	FALSE	FALSE	FALSE	27432	0.577762	0.00659818	0.0213	0.755	ieu-a-32	Ulcerative colitis || id:ieu-a-32	Ulcerative colitis	Ulcerative colitis || ||	TRUE	igd	51.52486395									2	TRUE	51.52486395
60	rs3217992	9	22003223	T	C	T	C	62892	0.369901	0.0527	0.0073	7.23E-13	22003223	9	ebi-a-GCST006867	Type 2 diabetes || id:ebi-a-GCST006867	TRUE	reported	igd	FALSE	FALSE	FALSE	27432	0.380238	0.0219963	0.0219	0.3163	ieu-a-32	Ulcerative colitis || id:ieu-a-32	Ulcerative colitis	Ulcerative colitis || ||	TRUE	igd	52.11653218									2	TRUE	52.11653218
115	rs9894220	17	46989154	G	A	G	A	62892	0.43374	-0.0585	0.0079	1.52E-13	46989154	17	ebi-a-GCST006867	Type 2 diabetes || id:ebi-a-GCST006867	TRUE	reported	igd	FALSE	FALSE	FALSE	27432	0.431492	-0.00600195	0.0213	0.7771	ieu-a-32	Ulcerative colitis || id:ieu-a-32	Ulcerative colitis	Ulcerative colitis || ||	TRUE	igd	54.83496235									2	TRUE	54.83496235
50	rs2296173	1	39913351	G	A	G	A	62892	0.212011	0.065	0.0087	7.66E-14	39913351	1	ebi-a-GCST006867	Type 2 diabetes || id:ebi-a-GCST006867	TRUE	reported	igd	FALSE	FALSE	FALSE	27432	0.212492	-0.00669752	0.0257	0.792801	ieu-a-32	Ulcerative colitis || id:ieu-a-32	Ulcerative colitis	Ulcerative colitis || ||	TRUE	igd	55.81979125									2	TRUE	55.81979125
106	rs8068804	17	3985864	A	G	A	G	62892	0.325097	0.0587	0.0078	4.41E-14	3985864	17	ebi-a-GCST006867	Type 2 diabetes || id:ebi-a-GCST006867	TRUE	reported	igd	FALSE	FALSE	FALSE	27432	0.31746	-0.0469029	0.0229	0.0402597	ieu-a-32	Ulcerative colitis || id:ieu-a-32	Ulcerative colitis	Ulcerative colitis || ||	TRUE	igd	56.63527285									2	TRUE	56.63527285
83	rs6795735	3	64705365	T	C	T	C	62892	0.410912	-0.0558	0.0073	1.63E-14	64705365	3	ebi-a-GCST006867	Type 2 diabetes || id:ebi-a-GCST006867	TRUE	reported	igd	FALSE	FALSE	FALSE	27432	0.436492	0.0146029	0.0216	0.4985	ieu-a-32	Ulcerative colitis || id:ieu-a-32	Ulcerative colitis	Ulcerative colitis || ||	TRUE	igd	58.42822293									2	TRUE	58.42822293
76	rs61953351	12	121456616	T	G	T	G	62892	0.249902	-0.07	0.0091	1.98E-14	121456616	12	ebi-a-GCST006867	Type 2 diabetes || id:ebi-a-GCST006867	TRUE	reported	igd	FALSE	FALSE	FALSE	27432	0.253476	-0.00780034	0.0245	0.749401	ieu-a-32	Ulcerative colitis || id:ieu-a-32	Ulcerative colitis	Ulcerative colitis || ||	TRUE	igd	59.17159763									2	TRUE	59.17159763
13	rs10974438	9	4291928	C	A	C	A	62892	0.351215	0.0591	0.0075	3.01E-15	4291928	9	ebi-a-GCST006867	Type 2 diabetes || id:ebi-a-GCST006867	TRUE	reported	igd	FALSE	FALSE	FALSE	27432	0.363476	-0.00720399	0.0225	0.7502	ieu-a-32	Ulcerative colitis || id:ieu-a-32	Ulcerative colitis	Ulcerative colitis || ||	TRUE	igd	62.0944									2	TRUE	62.0944
37	rs17168486	7	14898282	T	C	T	C	62892	0.173603	0.0742	0.0094	2.18E-15	14898282	7	ebi-a-GCST006867	Type 2 diabetes || id:ebi-a-GCST006867	TRUE	reported	igd	FALSE	FALSE	FALSE	27432	0.170794	0.0720043	0.0279	0.00992293	ieu-a-32	Ulcerative colitis || id:ieu-a-32	Ulcerative colitis	Ulcerative colitis || ||	TRUE	igd	62.30918968									2	TRUE	62.30918968
52	rs243019	2	60585806	C	T	C	T	62892	0.455831	0.0566	0.0071	2.29E-15	60585806	2	ebi-a-GCST006867	Type 2 diabetes || id:ebi-a-GCST006867	TRUE	reported	igd	FALSE	FALSE	FALSE	27432	0.465	0.00490199	0.0212	0.8165	ieu-a-32	Ulcerative colitis || id:ieu-a-32	Ulcerative colitis	Ulcerative colitis || ||	TRUE	igd	63.55008927									2	TRUE	63.55008927
107	rs8108269	19	46158513	G	T	G	T	62892	0.281015	0.0644	0.0079	3.11E-16	46158513	19	ebi-a-GCST006867	Type 2 diabetes || id:ebi-a-GCST006867	TRUE	reported	igd	FALSE	FALSE	FALSE	27432	0.297762	0.000700245	0.0239	0.9783	ieu-a-32	Ulcerative colitis || id:ieu-a-32	Ulcerative colitis	Ulcerative colitis || ||	TRUE	igd	66.45345297									2	TRUE	66.45345297
87	rs7177055	15	77832762	A	G	A	G	62892	0.718289	0.0647	0.0079	2.75E-16	77832762	15	ebi-a-GCST006867	Type 2 diabetes || id:ebi-a-GCST006867	TRUE	reported	igd	FALSE	FALSE	FALSE	27432	0.706238	-0.00559563	0.0232	0.8109	ieu-a-32	Ulcerative colitis || id:ieu-a-32	Ulcerative colitis	Ulcerative colitis || ||	TRUE	igd	67.0740266									2	TRUE	67.0740266
12	rs10842994	12	27965150	T	C	T	C	62892	0.197025	-0.0755	0.0091	1.02E-16	27965150	12	ebi-a-GCST006867	Type 2 diabetes || id:ebi-a-GCST006867	TRUE	reported	igd	FALSE	FALSE	FALSE	27432	0.198	-0.00110061	0.0274	0.9691	ieu-a-32	Ulcerative colitis || id:ieu-a-32	Ulcerative colitis	Ulcerative colitis || ||	TRUE	igd	68.83528559									2	TRUE	68.83528559
48	rs2261181	12	66212318	T	C	T	C	62892	0.09647	0.0985	0.0118	9.18E-17	66212318	12	ebi-a-GCST006867	Type 2 diabetes || id:ebi-a-GCST006867	TRUE	reported	igd	FALSE	FALSE	FALSE	27432	0.105492	0.0197046	0.0342	0.5637	ieu-a-32	Ulcerative colitis || id:ieu-a-32	Ulcerative colitis	Ulcerative colitis || ||	TRUE	igd	69.68004884									2	TRUE	69.68004884
17	rs11257655	10	12307894	T	C	T	C	62892	0.206773	0.0737	0.0087	1.97E-17	12307894	10	ebi-a-GCST006867	Type 2 diabetes || id:ebi-a-GCST006867	TRUE	reported	igd	FALSE	FALSE	FALSE	27432	0.207524	-0.00999983	0.0263	0.704001	ieu-a-32	Ulcerative colitis || id:ieu-a-32	Ulcerative colitis	Ulcerative colitis || ||	TRUE	igd	71.76231999									2	TRUE	71.76231999
65	rs459193	5	55806751	G	A	G	A	62892	0.745338	0.0711	0.0083	8.81E-18	55806751	5	ebi-a-GCST006867	Type 2 diabetes || id:ebi-a-GCST006867	TRUE	reported	igd	FALSE	FALSE	FALSE	27432	0.750222	-0.0160013	0.0244	0.511	ieu-a-32	Ulcerative colitis || id:ieu-a-32	Ulcerative colitis	Ulcerative colitis || ||	TRUE	igd	73.38089708									2	TRUE	73.38089708
61	rs340874	1	214159256	C	T	C	T	62892	0.563904	0.0626	0.0073	8.41E-18	214159256	1	ebi-a-GCST006867	Type 2 diabetes || id:ebi-a-GCST006867	TRUE	reported	igd	FALSE	FALSE	FALSE	27432	0.541238	-0.0071047	0.0214	0.739399	ieu-a-32	Ulcerative colitis || id:ieu-a-32	Ulcerative colitis	Ulcerative colitis || ||	TRUE	igd	73.5364984									2	TRUE	73.5364984
98	rs7729395	5	102100576	T	C	T	C	62892	0.0509409	0.1373	0.016	1.10E-17	102100576	5	ebi-a-GCST006867	Type 2 diabetes || id:ebi-a-GCST006867	TRUE	reported	igd	FALSE	FALSE	FALSE	27432	0.0488634	-0.0486022	0.0553	0.3797	ieu-a-32	Ulcerative colitis || id:ieu-a-32	Ulcerative colitis	Ulcerative colitis || ||	TRUE	igd	73.63785156									2	TRUE	73.63785156
33	rs1496653	3	23454790	G	A	G	A	62892	0.204782	-0.0769	0.0088	2.57E-18	23454790	3	ebi-a-GCST006867	Type 2 diabetes || id:ebi-a-GCST006867	TRUE	reported	igd	FALSE	FALSE	FALSE	27432	0.200508	-0.012304	0.0261	0.636999	ieu-a-32	Ulcerative colitis || id:ieu-a-32	Ulcerative colitis	Ulcerative colitis || ||	TRUE	igd	76.3637655									2	TRUE	76.3637655
89	rs72802358	16	75243657	C	G	C	G	62892	0.101594	-0.1168	0.0133	1.97E-18	75243657	16	ebi-a-GCST006867	Type 2 diabetes || id:ebi-a-GCST006867	TRUE	reported	igd	FALSE	TRUE	FALSE	27432	0.106762	0.0759976	0.035	0.0299102	ieu-a-32	Ulcerative colitis || id:ieu-a-32	Ulcerative colitis	Ulcerative colitis || ||	TRUE	igd	77.12273164									2	TRUE	77.12273164
85	rs6960043	7	15052860	C	T	C	T	62892	0.521837	0.064	0.0071	3.61E-19	15052860	7	ebi-a-GCST006867	Type 2 diabetes || id:ebi-a-GCST006867	TRUE	reported	igd	FALSE	FALSE	FALSE	27432	0.511714	-0.00980181	0.0212	0.6434	ieu-a-32	Ulcerative colitis || id:ieu-a-32	Ulcerative colitis	Ulcerative colitis || ||	TRUE	igd	81.2537195									2	TRUE	81.2537195
72	rs5215	11	17408630	T	C	T	C	62892	0.639941	-0.0678	0.0073	2.09E-20	17408630	11	ebi-a-GCST006867	Type 2 diabetes || id:ebi-a-GCST006867	TRUE	reported	igd	FALSE	FALSE	FALSE	27432	0.635238	0.0010994	0.0219	0.9584	ieu-a-32	Ulcerative colitis || id:ieu-a-32	Ulcerative colitis	Ulcerative colitis || ||	TRUE	igd	86.26083693									2	TRUE	86.26083693
101	rs780094	2	27741237	C	T	C	T	62892	0.612845	0.0692	0.0074	5.16E-21	27741237	2	ebi-a-GCST006867	Type 2 diabetes || id:ebi-a-GCST006867	TRUE	reported	igd	FALSE	FALSE	FALSE	27432	0.589492	-0.0625991	0.0216	0.00370997	ieu-a-32	Ulcerative colitis || id:ieu-a-32	Ulcerative colitis	Ulcerative colitis || ||	TRUE	igd	87.4477721									2	TRUE	87.4477721
71	rs516946	8	41519248	C	T	C	T	62892	0.760633	0.0824	0.0085	3.16E-22	41519248	8	ebi-a-GCST006867	Type 2 diabetes || id:ebi-a-GCST006867	TRUE	reported	igd	FALSE	FALSE	FALSE	27432	0.757254	-0.0291995	0.0247	0.2364	ieu-a-32	Ulcerative colitis || id:ieu-a-32	Ulcerative colitis	Ulcerative colitis || ||	TRUE	igd	93.97591696									2	TRUE	93.97591696
31	rs13389219	2	165528876	T	C	T	C	62892	0.394368	-0.0722	0.0074	2.11E-22	165528876	2	ebi-a-GCST006867	Type 2 diabetes || id:ebi-a-GCST006867	TRUE	reported	igd	FALSE	FALSE	FALSE	27432	0.389778	0.0148985	0.0216	0.4896	ieu-a-32	Ulcerative colitis || id:ieu-a-32	Ulcerative colitis	Ulcerative colitis || ||	TRUE	igd	95.19430241									2	TRUE	95.19430241
54	rs2796441	9	84308948	A	G	A	G	62892	0.416458	-0.0715	0.0073	1.96E-22	84308948	9	ebi-a-GCST006867	Type 2 diabetes || id:ebi-a-GCST006867	TRUE	reported	igd	FALSE	FALSE	FALSE	27432	0.40227	-0.0140989	0.0221	0.5225	ieu-a-32	Ulcerative colitis || id:ieu-a-32	Ulcerative colitis	Ulcerative colitis || ||	TRUE	igd	95.93263276									2	TRUE	95.93263276
32	rs1359790	13	80717156	A	G	A	G	62892	0.2867	-0.0796	0.008	2.80E-23	80717156	13	ebi-a-GCST006867	Type 2 diabetes || id:ebi-a-GCST006867	TRUE	reported	igd	FALSE	FALSE	FALSE	27432	0.277762	0.0200967	0.0239	0.4004	ieu-a-32	Ulcerative colitis || id:ieu-a-32	Ulcerative colitis	Ulcerative colitis || ||	TRUE	igd	99.0025									2	TRUE	99.0025
34	rs1552224	11	72433098	C	A	C	A	62892	0.15421	-0.1034	0.0101	8.64E-25	72433098	11	ebi-a-GCST006867	Type 2 diabetes || id:ebi-a-GCST006867	TRUE	reported	igd	FALSE	FALSE	FALSE	27432	0.152254	-0.0166014	0.0294	0.571	ieu-a-32	Ulcerative colitis || id:ieu-a-32	Ulcerative colitis	Ulcerative colitis || ||	TRUE	igd	104.8089403									2	TRUE	104.8089403
44	rs1899951	3	12394840	T	C	T	C	62892	0.123288	-0.1118	0.0109	1.64E-24	12394840	3	ebi-a-GCST006867	Type 2 diabetes || id:ebi-a-GCST006867	TRUE	reported	igd	FALSE	FALSE	FALSE	27432	0.125016	0.0136958	0.0318	0.667599	ieu-a-32	Ulcerative colitis || id:ieu-a-32	Ulcerative colitis	Ulcerative colitis || ||	TRUE	igd	105.2036024									2	TRUE	105.2036024
95	rs7607777	2	43629931	T	G	T	G	62892	0.105906	-0.137	0.0125	9.40E-28	43629931	2	ebi-a-GCST006867	Type 2 diabetes || id:ebi-a-GCST006867	TRUE	reported	igd	FALSE	FALSE	FALSE	27432	0.106032	0.107598	0.0336	0.00136201	ieu-a-32	Ulcerative colitis || id:ieu-a-32	Ulcerative colitis	Ulcerative colitis || ||	TRUE	igd	120.1216									2	TRUE	120.1216
19	rs11708067	3	123065778	G	A	G	A	62892	0.23899	-0.0965	0.0086	5.93E-29	123065778	3	ebi-a-GCST006867	Type 2 diabetes || id:ebi-a-GCST006867	TRUE	reported	igd	FALSE	FALSE	FALSE	27432	0.223238	-0.0199987	0.0255	0.4341	ieu-a-32	Ulcerative colitis || id:ieu-a-32	Ulcerative colitis	Ulcerative colitis || ||	TRUE	igd	125.9092753									2	TRUE	125.9092753
11	rs10830963	11	92708710	G	C	G	C	62892	0.275768	0.0909	0.008	5.85E-30	92708710	11	ebi-a-GCST006867	Type 2 diabetes || id:ebi-a-GCST006867	TRUE	reported	igd	FALSE	TRUE	FALSE	27432	0.279254	0.0110003	0.0245	0.6534	ieu-a-32	Ulcerative colitis || id:ieu-a-32	Ulcerative colitis	Ulcerative colitis || ||	TRUE	igd	129.1064063									2	TRUE	129.1064063
59	rs2943656	2	227121918	G	A	G	A	62892	0.635133	0.0902	0.0074	6.70E-34	227121918	2	ebi-a-GCST006867	Type 2 diabetes || id:ebi-a-GCST006867	TRUE	reported	igd	FALSE	FALSE	FALSE	27432	0.629968	-0.0251998	0.0219	0.2499	ieu-a-32	Ulcerative colitis || id:ieu-a-32	Ulcerative colitis	Ulcerative colitis || ||	TRUE	igd	148.5763331									2	TRUE	148.5763331
43	rs1801214	4	6303022	T	C	T	C	62892	0.599585	0.0903	0.0074	5.52E-34	6303022	4	ebi-a-GCST006867	Type 2 diabetes || id:ebi-a-GCST006867	TRUE	reported	igd	FALSE	FALSE	FALSE	27432	0.607238	0.00330453	0.0216	0.8794	ieu-a-32	Ulcerative colitis || id:ieu-a-32	Ulcerative colitis	Ulcerative colitis || ||	TRUE	igd	148.9059533									2	TRUE	148.9059533
16	rs1111875	10	94462882	T	C	T	C	62892	0.408262	-0.0948	0.0072	3.61E-39	94462882	10	ebi-a-GCST006867	Type 2 diabetes || id:ebi-a-GCST006867	TRUE	reported	igd	FALSE	FALSE	FALSE	27432	0.40508	0.0493995	0.0214	0.0211602	ieu-a-32	Ulcerative colitis || id:ieu-a-32	Ulcerative colitis	Ulcerative colitis || ||	TRUE	igd	173.3611111									2	TRUE	173.3611111
110	rs849135	7	28196413	A	G	A	G	62892	0.499052	-0.0999	0.0072	1.04E-43	28196413	7	ebi-a-GCST006867	Type 2 diabetes || id:ebi-a-GCST006867	TRUE	reported	igd	FALSE	FALSE	FALSE	27432	0.498	0.0278	0.0212	0.19	ieu-a-32	Ulcerative colitis || id:ieu-a-32	Ulcerative colitis	Ulcerative colitis || ||	TRUE	igd	192.515625									2	TRUE	192.515625
116	rs9928094	16	53799905	G	A	G	A	62892	0.42602	0.1045	0.0072	3.59E-47	53799905	16	ebi-a-GCST006867	Type 2 diabetes || id:ebi-a-GCST006867	TRUE	reported	igd	FALSE	FALSE	FALSE	27432	0.432254	-0.00350385	0.0215	0.8703	ieu-a-32	Ulcerative colitis || id:ieu-a-32	Ulcerative colitis	Ulcerative colitis || ||	TRUE	igd	210.6529707									2	TRUE	210.6529707
64	rs3802177	8	118185025	A	G	A	G	62892	0.311281	-0.1217	0.008	2.32E-52	118185025	8	ebi-a-GCST006867	Type 2 diabetes || id:ebi-a-GCST006867	TRUE	reported	igd	FALSE	FALSE	FALSE	27432	0.30627	0.0194987	0.0229	0.3939	ieu-a-32	Ulcerative colitis || id:ieu-a-32	Ulcerative colitis	Ulcerative colitis || ||	TRUE	igd	231.4201563									2	TRUE	231.4201563
81	rs6767484	3	185520578	G	A	G	A	62892	0.312261	0.1209	0.0076	2.70E-56	185520578	3	ebi-a-GCST006867	Type 2 diabetes || id:ebi-a-GCST006867	TRUE	reported	igd	FALSE	FALSE	FALSE	27432	0.314	0.0111014	0.0226	0.622401	ieu-a-32	Ulcerative colitis || id:ieu-a-32	Ulcerative colitis	Ulcerative colitis || ||	TRUE	igd	253.061115									2	TRUE	253.061115
10	rs10811661	9	22134094	C	T	C	T	62892	0.173605	-0.1569	0.0098	4.13E-58	22134094	9	ebi-a-GCST006867	Type 2 diabetes || id:ebi-a-GCST006867	TRUE	reported	igd	FALSE	FALSE	FALSE	27432	0.175508	0.0309026	0.0285	0.2778	ieu-a-32	Ulcerative colitis || id:ieu-a-32	Ulcerative colitis	Ulcerative colitis || ||	TRUE	igd	256.3266347									2	TRUE	256.3266347
99	rs7756992	6	20679709	G	A	G	A	62892	0.266896	0.1297	0.0078	6.00E-62	20679709	6	ebi-a-GCST006867	Type 2 diabetes || id:ebi-a-GCST006867	TRUE	reported	igd	FALSE	FALSE	FALSE	27432	0.277762	0.00930314	0.0234	0.6909	ieu-a-32	Ulcerative colitis || id:ieu-a-32	Ulcerative colitis	Ulcerative colitis || ||	TRUE	igd	276.4972058									2	TRUE	276.4972058
103	rs7903146	10	114758349	T	C	T	C	62892	0.291585	0.3059	0.0077	1.00E-200	114758349	10	ebi-a-GCST006867	Type 2 diabetes || id:ebi-a-GCST006867	TRUE	reported	igd	FALSE	FALSE	FALSE	27432	0.29319	-0.0449974	0.0234	0.0548302	ieu-a-32	Ulcerative colitis || id:ieu-a-32	Ulcerative colitis	Ulcerative colitis || ||	TRUE	igd	1578.256198									2	TRUE	1578.256198
