# Supplementary material for: Type 2 diabetes and inflammatory bowel disease: a bidirectional two-sample Mendelian randomization study
Source: Sci Rep. 2024 Mar 1;14:5149. doi: 10.1038/s41598-024-55869-x (PMC10907708; doi:10.1038/s41598-024-55869-x)
Supplement: Supplementary file 3 — Supplementary Table S2. [file 41598_2024_55869_MOESM3_ESM.csv]

Supplementary Table S2. SNPs Associated with T2DM and CD
	SNP	chr	pos	effect_allele.exposure	other_allele.exposure	effect_allele.outcome	other_allele.outcome	samplesize.exposure	eaf.exposure	beta.exposure	se.exposure	pval.exposure	pos.exposure	chr.exposure	id.exposure	exposure	mr_keep.exposure	pval_origin.exposure	data_source.exposure	remove	palindromic	ambiguous	samplesize.outcome	eaf.outcome	beta.outcome	se.outcome	pval.outcome	id.outcome	outcome	originalname.outcome	outcome.deprecated	mr_keep.outcome	data_source.outcome	F											action	mr_keep	F
41	rs17631783	17	61687600	T	C	T	C	62892	0.26346	-0.0487	0.0089	3.95E-08	61687600	17	ebi-a-GCST006867	Type 2 diabetes || id:ebi-a-GCST006867	TRUE	reported	igd	FALSE	FALSE	FALSE	20883	0.260289	-0.0288008	0.0264	0.2752	ieu-a-30	Crohn's disease || id:ieu-a-30	Crohn's disease	Crohn's disease || ||	TRUE	igd	29.94180028											2	TRUE	29.94180028
15	rs11107116	12	93978504	T	G	T	G	62892	0.219714	0.0467	0.0085	3.75E-08	93978504	12	ebi-a-GCST006867	Type 2 diabetes || id:ebi-a-GCST006867	TRUE	reported	igd	FALSE	FALSE	FALSE	20883	0.213144	-0.0041988	0.0278	0.879	ieu-a-30	Crohn's disease || id:ieu-a-30	Crohn's disease	Crohn's disease || ||	TRUE	igd	30.18532872											2	TRUE	30.18532872
79	rs6515236	20	22435749	C	A	C	A	62892	0.24933	-0.0504	0.0091	3.34E-08	22435749	20	ebi-a-GCST006867	Type 2 diabetes || id:ebi-a-GCST006867	TRUE	reported	igd	FALSE	FALSE	FALSE	20883	0.261	-0.00649884	0.0259	0.8028	ieu-a-30	Crohn's disease || id:ieu-a-30	Crohn's disease	Crohn's disease || ||	TRUE	igd	30.67455621											2	TRUE	30.67455621
18	rs1127655	1	117530507	T	C	T	C	62892	0.529064	-0.0438	0.0079	2.47E-08	117530507	1	ebi-a-GCST006867	Type 2 diabetes || id:ebi-a-GCST006867	TRUE	reported	igd	FALSE	FALSE	FALSE	20883	0.522715	0.00639948	0.0228	0.7769	ieu-a-30	Crohn's disease || id:ieu-a-30	Crohn's disease	Crohn's disease || ||	TRUE	igd	30.7393046											2	TRUE	30.7393046
63	rs3756784	6	131950233	G	T	G	T	62892	0.185838	0.0505	0.0091	2.59E-08	131950233	6	ebi-a-GCST006867	Type 2 diabetes || id:ebi-a-GCST006867	TRUE	reported	igd	FALSE	FALSE	FALSE	20883	0.18657	0.013298	0.03	0.6565	ieu-a-30	Crohn's disease || id:ieu-a-30	Crohn's disease	Crohn's disease || ||	TRUE	igd	30.7964014											2	TRUE	30.7964014
39	rs17411031	8	19852310	G	C	G	C	62892	0.261729	-0.045	0.0081	3.04E-08	19852310	8	ebi-a-GCST006867	Type 2 diabetes || id:ebi-a-GCST006867	TRUE	reported	igd	FALSE	TRUE	FALSE	20883	0.276574	-0.0489044	0.0256	0.0562704	ieu-a-30	Crohn's disease || id:ieu-a-30	Crohn's disease	Crohn's disease || ||	TRUE	igd	30.86419753											2	TRUE	30.86419753
93	rs7561798	2	228973660	G	A	G	A	62892	0.482171	0.04	0.0072	2.79E-08	228973660	2	ebi-a-GCST006867	Type 2 diabetes || id:ebi-a-GCST006867	TRUE	reported	igd	FALSE	FALSE	FALSE	20883	0.494852	0.0279983	0.023	0.2226	ieu-a-30	Crohn's disease || id:ieu-a-30	Crohn's disease	Crohn's disease || ||	TRUE	igd	30.86419753											2	TRUE	30.86419753
36	rs17086692	4	53134293	T	G	T	G	62892	0.313426	-0.0467	0.0084	2.48E-08	53134293	4	ebi-a-GCST006867	Type 2 diabetes || id:ebi-a-GCST006867	TRUE	reported	igd	FALSE	FALSE	FALSE	20883	0.314289	-0.0122953	0.025	0.623799	ieu-a-30	Crohn's disease || id:ieu-a-30	Crohn's disease	Crohn's disease || ||	TRUE	igd	30.90830499											2	TRUE	30.90830499
88	rs7240767	18	7070642	C	T	C	T	62892	0.383677	0.0451	0.0081	2.16E-08	7070642	18	ebi-a-GCST006867	Type 2 diabetes || id:ebi-a-GCST006867	TRUE	reported	igd	FALSE	FALSE	FALSE	20883	0.364574	-0.0225049	0.0244	0.3579	ieu-a-30	Crohn's disease || id:ieu-a-30	Crohn's disease	Crohn's disease || ||	TRUE	igd	31.00152416											2	TRUE	31.00152416
113	rs963740	13	51096095	T	A	T	A	62892	0.294299	-0.0479	0.0086	2.23E-08	51096095	13	ebi-a-GCST006867	Type 2 diabetes || id:ebi-a-GCST006867	TRUE	reported	igd	FALSE	TRUE	FALSE	20883	0.308852	0.0423023	0.0246	0.0849005	ieu-a-30	Crohn's disease || id:ieu-a-30	Crohn's disease	Crohn's disease || ||	TRUE	igd	31.02230936											2	TRUE	31.02230936
66	rs4622883	3	152188290	G	A	G	A	62892	0.508544	-0.0435	0.0078	3.02E-08	152188290	3	ebi-a-GCST006867	Type 2 diabetes || id:ebi-a-GCST006867	TRUE	reported	igd	FALSE	FALSE	FALSE	20883	0.527852	0.0203966	0.0232	0.3794	ieu-a-30	Crohn's disease || id:ieu-a-30	Crohn's disease	Crohn's disease || ||	TRUE	igd	31.10207101											2	TRUE	31.10207101
68	rs4812829	20	42989267	A	G	A	G	62892	0.160871	0.0532	0.0095	2.44E-08	42989267	20	ebi-a-GCST006867	Type 2 diabetes || id:ebi-a-GCST006867	TRUE	reported	igd	FALSE	FALSE	FALSE	20883	0.175715	-0.0187038	0.0304	0.5378	ieu-a-30	Crohn's disease || id:ieu-a-30	Crohn's disease	Crohn's disease || ||	TRUE	igd	31.36											2	TRUE	31.36
49	rs2294120	8	146003567	G	A	G	A	62892	0.455879	-0.0443	0.0079	1.62E-08	146003567	8	ebi-a-GCST006867	Type 2 diabetes || id:ebi-a-GCST006867	TRUE	reported	igd	FALSE	FALSE	FALSE	20883	0.454863	-0.0259991	0.023	0.2586	ieu-a-30	Crohn's disease || id:ieu-a-30	Crohn's disease	Crohn's disease || ||	TRUE	igd	31.44512097											2	TRUE	31.44512097
9	rs10740322	10	71485458	A	G	A	G	62892	0.687104	0.0477	0.0085	2.11E-08	71485458	10	ebi-a-GCST006867	Type 2 diabetes || id:ebi-a-GCST006867	TRUE	reported	igd	FALSE	FALSE	FALSE	20883	0.689852	0.0402971	0.025	0.107	ieu-a-30	Crohn's disease || id:ieu-a-30	Crohn's disease	Crohn's disease || ||	TRUE	igd	31.49190311											2	TRUE	31.49190311
20	rs11925227	3	170766618	A	G	A	G	62892	0.183439	-0.0534	0.0095	2.25E-08	170766618	3	ebi-a-GCST006867	Type 2 diabetes || id:ebi-a-GCST006867	TRUE	reported	igd	FALSE	FALSE	FALSE	20883	0.182289	-0.0366951	0.0317	0.2472	ieu-a-30	Crohn's disease || id:ieu-a-30	Crohn's disease	Crohn's disease || ||	TRUE	igd	31.59623269											2	TRUE	31.59623269
14	rs11098676	4	123833154	C	T	C	T	62892	0.787639	0.054	0.0096	2.03E-08	123833154	4	ebi-a-GCST006867	Type 2 diabetes || id:ebi-a-GCST006867	TRUE	reported	igd	FALSE	FALSE	FALSE	20883	0.769578	-0.0553969	0.0268	0.0385301	ieu-a-30	Crohn's disease || id:ieu-a-30	Crohn's disease	Crohn's disease || ||	TRUE	igd	31.640625											2	TRUE	31.640625
30	rs13330951	16	69563842	G	A	G	A	62892	0.488314	-0.0456	0.0081	1.54E-08	69563842	16	ebi-a-GCST006867	Type 2 diabetes || id:ebi-a-GCST006867	TRUE	reported	igd	FALSE	FALSE	FALSE	20883	0.486859	-0.0178989	0.0228	0.4314	ieu-a-30	Crohn's disease || id:ieu-a-30	Crohn's disease	Crohn's disease || ||	TRUE	igd	31.69272977											2	TRUE	31.69272977
75	rs6059662	20	32675727	G	A	G	A	62892	0.663176	0.0446	0.0079	1.51E-08	32675727	20	ebi-a-GCST006867	Type 2 diabetes || id:ebi-a-GCST006867	TRUE	reported	igd	FALSE	FALSE	FALSE	20883	0.694144	-0.0435957	0.0247	0.0779507	ieu-a-30	Crohn's disease || id:ieu-a-30	Crohn's disease	Crohn's disease || ||	TRUE	igd	31.87245634											2	TRUE	31.87245634
21	rs11926707	3	46925539	C	T	C	T	62892	0.625556	0.0463	0.0082	1.69E-08	46925539	3	ebi-a-GCST006867	Type 2 diabetes || id:ebi-a-GCST006867	TRUE	reported	igd	FALSE	FALSE	FALSE	20883	0.627715	0.00020002	0.0248	0.993	ieu-a-30	Crohn's disease || id:ieu-a-30	Crohn's disease	Crohn's disease || ||	TRUE	igd	31.88117192											2	TRUE	31.88117192
86	rs7144011	14	79940383	T	G	T	G	62892	0.221063	0.0482	0.0085	1.64E-08	79940383	14	ebi-a-GCST006867	Type 2 diabetes || id:ebi-a-GCST006867	TRUE	reported	igd	FALSE	FALSE	FALSE	20883	0.206144	-0.00020002	0.0281	0.9929	ieu-a-30	Crohn's disease || id:ieu-a-30	Crohn's disease	Crohn's disease || ||	TRUE	igd	32.15557093											2	TRUE	32.15557093
4	rs10114341	9	96919182	C	T	C	T	62892	0.440754	-0.0409	0.0072	1.15E-08	96919182	9	ebi-a-GCST006867	Type 2 diabetes || id:ebi-a-GCST006867	TRUE	reported	igd	FALSE	FALSE	FALSE	20883	0.455711	0.00240288	0.0229	0.9155	ieu-a-30	Crohn's disease || id:ieu-a-30	Crohn's disease	Crohn's disease || ||	TRUE	igd	32.26871142											2	TRUE	32.26871142
82	rs6785040	3	63897915	C	T	C	T	62892	0.15066	-0.0633	0.0111	1.26E-08	63897915	3	ebi-a-GCST006867	Type 2 diabetes || id:ebi-a-GCST006867	TRUE	reported	igd	FALSE	FALSE	FALSE	20883	0.153	0.00619918	0.0323	0.8472	ieu-a-30	Crohn's disease || id:ieu-a-30	Crohn's disease	Crohn's disease || ||	TRUE	igd	32.52081812											2	TRUE	32.52081812
35	rs16988333	22	30552813	G	A	G	A	62892	0.0904035	-0.0745	0.013	9.17E-09	30552813	22	ebi-a-GCST006867	Type 2 diabetes || id:ebi-a-GCST006867	TRUE	reported	igd	FALSE	FALSE	FALSE	20883	0.078285	0.0478046	0.042	0.2553	ieu-a-30	Crohn's disease || id:ieu-a-30	Crohn's disease	Crohn's disease || ||	TRUE	igd	32.84171598											2	TRUE	32.84171598
100	rs7786095	7	156983847	G	A	G	A	62892	0.10386	-0.0743	0.0129	9.64E-09	156983847	7	ebi-a-GCST006867	Type 2 diabetes || id:ebi-a-GCST006867	TRUE	reported	igd	FALSE	FALSE	FALSE	20883	0.108856	-0.0044003	0.0359	0.903	ieu-a-30	Crohn's disease || id:ieu-a-30	Crohn's disease	Crohn's disease || ||	TRUE	igd	33.174028											2	TRUE	33.174028
102	rs7845219	8	95937502	C	T	C	T	62892	0.492786	-0.0422	0.0072	4.54E-09	95937502	8	ebi-a-GCST006867	Type 2 diabetes || id:ebi-a-GCST006867	TRUE	reported	igd	FALSE	FALSE	FALSE	20883	0.49557	0.0101008	0.0227	0.6548	ieu-a-30	Crohn's disease || id:ieu-a-30	Crohn's disease	Crohn's disease || ||	TRUE	igd	34.35262346											2	TRUE	34.35262346
57	rs2908282	7	44248828	A	G	A	G	62892	0.177395	0.0552	0.0094	4.25E-09	44248828	7	ebi-a-GCST006867	Type 2 diabetes || id:ebi-a-GCST006867	TRUE	reported	igd	FALSE	FALSE	FALSE	20883	0.182711	0.0292966	0.0295	0.3216	ieu-a-30	Crohn's disease || id:ieu-a-30	Crohn's disease	Crohn's disease || ||	TRUE	igd	34.48438207											2	TRUE	34.48438207
7	rs1061813	5	14847331	A	G	A	G	62892	0.537119	-0.0429	0.0073	3.37E-09	14847331	5	ebi-a-GCST006867	Type 2 diabetes || id:ebi-a-GCST006867	TRUE	reported	igd	FALSE	FALSE	FALSE	20883	0.535148	-0.0383979	0.023	0.0954509	ieu-a-30	Crohn's disease || id:ieu-a-30	Crohn's disease	Crohn's disease || ||	TRUE	igd	34.5357478											2	TRUE	34.5357478
2	rs10087241	8	30863722	A	G	A	G	62892	0.594893	-0.0475	0.008	2.80E-09	30863722	8	ebi-a-GCST006867	Type 2 diabetes || id:ebi-a-GCST006867	TRUE	reported	igd	FALSE	FALSE	FALSE	20883	0.588	0.0199007	0.0232	0.3915	ieu-a-30	Crohn's disease || id:ieu-a-30	Crohn's disease	Crohn's disease || ||	TRUE	igd	35.25390625											2	TRUE	35.25390625
38	rs17405722	17	40542501	A	G	A	G	62892	0.0741526	0.087	0.0146	2.28E-09	40542501	17	ebi-a-GCST006867	Type 2 diabetes || id:ebi-a-GCST006867	TRUE	reported	igd	FALSE	FALSE	FALSE	20883	0.0707303	-0.0370998	0.0444	0.4037	ieu-a-30	Crohn's disease || id:ieu-a-30	Crohn's disease	Crohn's disease || ||	TRUE	igd	35.50853819											2	TRUE	35.50853819
73	rs55966194	20	45599090	G	C	G	C	62892	0.281312	-0.0526	0.0088	2.25E-09	45599090	20	ebi-a-GCST006867	Type 2 diabetes || id:ebi-a-GCST006867	TRUE	reported	igd	FALSE	TRUE	FALSE	20883	0.262285	0.0211011	0.0262	0.4212	ieu-a-30	Crohn's disease || id:ieu-a-30	Crohn's disease	Crohn's disease || ||	TRUE	igd	35.72778926											2	TRUE	35.72778926
26	rs12945601	17	17653411	C	T	C	T	62892	0.613603	-0.048	0.008	1.72E-09	17653411	17	ebi-a-GCST006867	Type 2 diabetes || id:ebi-a-GCST006867	TRUE	reported	igd	FALSE	FALSE	FALSE	20883	0.591859	-0.00909848	0.0232	0.6948	ieu-a-30	Crohn's disease || id:ieu-a-30	Crohn's disease	Crohn's disease || ||	TRUE	igd	36											2	TRUE	36
104	rs7929543	11	49351026	C	A	C	A	62892	0.0831599	0.0828	0.0138	2.20E-09	49351026	11	ebi-a-GCST006867	Type 2 diabetes || id:ebi-a-GCST006867	TRUE	reported	igd	FALSE	FALSE	FALSE	20883	0.079856	0.0297996	0.0429	0.4877	ieu-a-30	Crohn's disease || id:ieu-a-30	Crohn's disease	Crohn's disease || ||	TRUE	igd	36											2	TRUE	36
62	rs348330	1	229672955	A	G	A	G	62892	0.633451	-0.0487	0.0081	1.86E-09	229672955	1	ebi-a-GCST006867	Type 2 diabetes || id:ebi-a-GCST006867	TRUE	reported	igd	FALSE	FALSE	FALSE	20883	0.629856	0.0320993	0.0243	0.1868	ieu-a-30	Crohn's disease || id:ieu-a-30	Crohn's disease	Crohn's disease || ||	TRUE	igd	36.14830056											2	TRUE	36.14830056
40	rs1758632	9	34025640	G	C	G	C	62892	0.623407	0.0491	0.0081	1.36E-09	34025640	9	ebi-a-GCST006867	Type 2 diabetes || id:ebi-a-GCST006867	TRUE	reported	igd	FALSE	TRUE	FALSE	20883	0.629996	0.0041988	0.0235	0.8591	ieu-a-30	Crohn's disease || id:ieu-a-30	Crohn's disease	Crohn's disease || ||	TRUE	igd	36.74455114											2	TRUE	36.74455114
118	rs9940149	16	300641	A	G	A	G	62892	0.178556	-0.058	0.0095	9.29E-10	300641	16	ebi-a-GCST006867	Type 2 diabetes || id:ebi-a-GCST006867	TRUE	reported	igd	FALSE	FALSE	FALSE	20883	0.18957	-0.0212951	0.0293	0.4671	ieu-a-30	Crohn's disease || id:ieu-a-30	Crohn's disease	Crohn's disease || ||	TRUE	igd	37.27423823											2	TRUE	37.27423823
47	rs2246618	6	31478986	T	C	T	C	62892	0.307253	0.0513	0.0084	1.20E-09	31478986	6	ebi-a-GCST006867	Type 2 diabetes || id:ebi-a-GCST006867	TRUE	reported	igd	FALSE	FALSE	FALSE	20883	0.319718	-0.0458974	0.0253	0.0696402	ieu-a-30	Crohn's disease || id:ieu-a-30	Crohn's disease	Crohn's disease || ||	TRUE	igd	37.29719388											2	TRUE	37.29719388
46	rs2237892	11	2839751	T	C	T	C	62892	0.0624896	-0.096	0.0157	8.75E-10	2839751	11	ebi-a-GCST006867	Type 2 diabetes || id:ebi-a-GCST006867	TRUE	reported	igd	FALSE	FALSE	FALSE	20883	0.0605137	0.0221039	0.0479	0.6451	ieu-a-30	Crohn's disease || id:ieu-a-30	Crohn's disease	Crohn's disease || ||	TRUE	igd	37.38894073											2	TRUE	37.38894073
105	rs7955901	12	71433293	T	C	T	C	62892	0.556668	-0.0444	0.0072	7.16E-10	71433293	12	ebi-a-GCST006867	Type 2 diabetes || id:ebi-a-GCST006867	TRUE	reported	igd	FALSE	FALSE	FALSE	20883	0.539574	0.000499875	0.0229	0.9826	ieu-a-30	Crohn's disease || id:ieu-a-30	Crohn's disease	Crohn's disease || ||	TRUE	igd	38.02777778											2	TRUE	38.02777778
96	rs7674212	4	103988899	T	G	T	G	62892	0.408864	-0.0465	0.0075	6.18E-10	103988899	4	ebi-a-GCST006867	Type 2 diabetes || id:ebi-a-GCST006867	TRUE	reported	igd	FALSE	FALSE	FALSE	20883	0.415718	-0.0419998	0.0234	0.0730096	ieu-a-30	Crohn's disease || id:ieu-a-30	Crohn's disease	Crohn's disease || ||	TRUE	igd	38.44											2	TRUE	38.44
80	rs67232546	11	128398938	T	C	T	C	62892	0.209222	0.0596	0.0096	4.66E-10	128398938	11	ebi-a-GCST006867	Type 2 diabetes || id:ebi-a-GCST006867	TRUE	reported	igd	FALSE	FALSE	FALSE	20883	0.217715	-0.0299954	0.0285	0.2931	ieu-a-30	Crohn's disease || id:ieu-a-30	Crohn's disease	Crohn's disease || ||	TRUE	igd	38.54340278											2	TRUE	38.54340278
109	rs840967	2	65701757	A	C	A	C	62892	0.605922	-0.0497	0.008	5.44E-10	65701757	2	ebi-a-GCST006867	Type 2 diabetes || id:ebi-a-GCST006867	TRUE	reported	igd	FALSE	FALSE	FALSE	20883	0.621708	0.0395956	0.0239	0.0974294	ieu-a-30	Crohn's disease || id:ieu-a-30	Crohn's disease	Crohn's disease || ||	TRUE	igd	38.59515625											2	TRUE	38.59515625
3	rs10100265	8	10633159	C	A	C	A	62892	0.61049	-0.0491	0.0079	6.29E-10	10633159	8	ebi-a-GCST006867	Type 2 diabetes || id:ebi-a-GCST006867	TRUE	reported	igd	FALSE	FALSE	FALSE	20883	0.617289	-0.0332994	0.0234	0.1545	ieu-a-30	Crohn's disease || id:ieu-a-30	Crohn's disease	Crohn's disease || ||	TRUE	igd	38.62858516											2	TRUE	38.62858516
117	rs993380	4	83584496	G	A	G	A	62892	0.66555	-0.0507	0.0081	4.59E-10	83584496	4	ebi-a-GCST006867	Type 2 diabetes || id:ebi-a-GCST006867	TRUE	reported	igd	FALSE	FALSE	FALSE	20883	0.656285	-0.00679685	0.0238	0.776301	ieu-a-30	Crohn's disease || id:ieu-a-30	Crohn's disease	Crohn's disease || ||	TRUE	igd	39.17832647											2	TRUE	39.17832647
69	rs4823182	22	44377442	G	A	G	A	62892	0.335748	0.0482	0.0077	3.36E-10	44377442	22	ebi-a-GCST006867	Type 2 diabetes || id:ebi-a-GCST006867	TRUE	reported	igd	FALSE	FALSE	FALSE	20883	0.349	-0.0156962	0.024	0.5123	ieu-a-30	Crohn's disease || id:ieu-a-30	Crohn's disease	Crohn's disease || ||	TRUE	igd	39.18434812											2	TRUE	39.18434812
56	rs2867125	2	622827	C	T	C	T	62892	0.827825	0.0601	0.0096	4.33E-10	622827	2	ebi-a-GCST006867	Type 2 diabetes || id:ebi-a-GCST006867	TRUE	reported	igd	FALSE	FALSE	FALSE	20883	0.818289	-0.0178006	0.0293	0.5437	ieu-a-30	Crohn's disease || id:ieu-a-30	Crohn's disease	Crohn's disease || ||	TRUE	igd	39.19281684											2	TRUE	39.19281684
77	rs622217	6	160766770	C	T	C	T	62892	0.483932	-0.0485	0.0077	3.13E-10	160766770	6	ebi-a-GCST006867	Type 2 diabetes || id:ebi-a-GCST006867	TRUE	reported	igd	FALSE	FALSE	FALSE	20883	0.493289	-0.0132025	0.0228	0.5644	ieu-a-30	Crohn's disease || id:ieu-a-30	Crohn's disease	Crohn's disease || ||	TRUE	igd	39.67363805											2	TRUE	39.67363805
97	rs7685296	4	153254121	T	C	T	C	62892	0.279365	-0.0511	0.0081	2.32E-10	153254121	4	ebi-a-GCST006867	Type 2 diabetes || id:ebi-a-GCST006867	TRUE	reported	igd	FALSE	FALSE	FALSE	20883	0.281426	-0.00230265	0.026	0.9285	ieu-a-30	Crohn's disease || id:ieu-a-30	Crohn's disease	Crohn's disease || ||	TRUE	igd	39.79896357											2	TRUE	39.79896357
29	rs13239186	7	117510621	T	C	T	C	62892	0.302029	0.0539	0.0085	2.70E-10	117510621	7	ebi-a-GCST006867	Type 2 diabetes || id:ebi-a-GCST006867	TRUE	reported	igd	FALSE	FALSE	FALSE	20883	0.294144	-0.00080032	0.0252	0.9732	ieu-a-30	Crohn's disease || id:ieu-a-30	Crohn's disease	Crohn's disease || ||	TRUE	igd	40.21051903											2	TRUE	40.21051903
23	rs12299509	12	4406281	G	A	G	A	62892	0.478622	0.0467	0.0073	2.09E-10	4406281	12	ebi-a-GCST006867	Type 2 diabetes || id:ebi-a-GCST006867	TRUE	reported	igd	FALSE	FALSE	FALSE	20883	0.449144	-0.0154008	0.0252	0.5404	ieu-a-30	Crohn's disease || id:ieu-a-30	Crohn's disease	Crohn's disease || ||	TRUE	igd	40.92493901											2	TRUE	40.92493901
112	rs9369425	6	43810974	A	G	A	G	62892	0.708185	-0.0546	0.0085	1.13E-10	43810974	6	ebi-a-GCST006867	Type 2 diabetes || id:ebi-a-GCST006867	TRUE	reported	igd	FALSE	FALSE	FALSE	20883	0.711715	-0.0130042	0.0252	0.6052	ieu-a-30	Crohn's disease || id:ieu-a-30	Crohn's disease	Crohn's disease || ||	TRUE	igd	41.2617301											2	TRUE	41.2617301
114	rs9844972	3	150097635	C	G	C	G	62892	0.0697229	0.0956	0.0148	1.03E-10	150097635	3	ebi-a-GCST006867	Type 2 diabetes || id:ebi-a-GCST006867	TRUE	reported	igd	FALSE	TRUE	FALSE	20883	0.0779162	-0.0217958	0.0459	0.6346	ieu-a-30	Crohn's disease || id:ieu-a-30	Crohn's disease	Crohn's disease || ||	TRUE	igd	41.72461651											2	TRUE	41.72461651
53	rs2493394	1	120471224	G	A	G	A	62892	0.107338	0.073	0.0113	1.15E-10	120471224	1	ebi-a-GCST006867	Type 2 diabetes || id:ebi-a-GCST006867	TRUE	reported	igd	FALSE	FALSE	FALSE	20883	0.100292	-0.151201	0.0391	0.000111301	ieu-a-30	Crohn's disease || id:ieu-a-30	Crohn's disease	Crohn's disease || ||	TRUE	igd	41.73388676											2	TRUE	41.73388676
90	rs72892910	6	50816887	T	G	T	G	62892	0.172394	0.0648	0.0099	6.43E-11	50816887	6	ebi-a-GCST006867	Type 2 diabetes || id:ebi-a-GCST006867	TRUE	reported	igd	FALSE	FALSE	FALSE	20883	0.184285	0.00400198	0.0297	0.8928	ieu-a-30	Crohn's disease || id:ieu-a-30	Crohn's disease	Crohn's disease || ||	TRUE	igd	42.84297521											2	TRUE	42.84297521
67	rs4686471	3	187740899	C	T	C	T	62892	0.609775	0.0534	0.0081	4.28E-11	187740899	3	ebi-a-GCST006867	Type 2 diabetes || id:ebi-a-GCST006867	TRUE	reported	igd	FALSE	FALSE	FALSE	20883	0.602996	0.0268985	0.0235	0.2508	ieu-a-30	Crohn's disease || id:ieu-a-30	Crohn's disease	Crohn's disease || ||	TRUE	igd	43.46227709											2	TRUE	43.46227709
6	rs1050226	6	7281654	G	A	G	A	62892	0.406792	-0.0491	0.0074	3.34E-11	7281654	6	ebi-a-GCST006867	Type 2 diabetes || id:ebi-a-GCST006867	TRUE	reported	igd	FALSE	FALSE	FALSE	20883	0.391141	0.0288008	0.0235	0.2195	ieu-a-30	Crohn's disease || id:ieu-a-30	Crohn's disease	Crohn's disease || ||	TRUE	igd	44.02501826											2	TRUE	44.02501826
24	rs12617659	2	121309759	T	C	T	C	62892	0.147238	-0.0685	0.0103	2.83E-11	121309759	2	ebi-a-GCST006867	Type 2 diabetes || id:ebi-a-GCST006867	TRUE	reported	igd	FALSE	FALSE	FALSE	20883	0.141574	-0.0453008	0.0332	0.1728	ieu-a-30	Crohn's disease || id:ieu-a-30	Crohn's disease	Crohn's disease || ||	TRUE	igd	44.22895655											2	TRUE	44.22895655
92	rs753270	10	80964975	C	T	C	T	62892	0.583535	0.0528	0.0079	2.70E-11	80964975	10	ebi-a-GCST006867	Type 2 diabetes || id:ebi-a-GCST006867	TRUE	reported	igd	FALSE	FALSE	FALSE	20883	0.58043	-0.0194006	0.0236	0.4099	ieu-a-30	Crohn's disease || id:ieu-a-30	Crohn's disease	Crohn's disease || ||	TRUE	igd	44.66976446											2	TRUE	44.66976446
91	rs735949	4	185716232	C	T	C	T	62892	0.14115	-0.0711	0.0106	1.95E-11	185716232	4	ebi-a-GCST006867	Type 2 diabetes || id:ebi-a-GCST006867	TRUE	reported	igd	FALSE	FALSE	FALSE	20883	0.148859	-0.0242047	0.0321	0.4511	ieu-a-30	Crohn's disease || id:ieu-a-30	Crohn's disease	Crohn's disease || ||	TRUE	igd	44.99118904											2	TRUE	44.99118904
74	rs576674	13	33554302	A	G	A	G	62892	0.832515	-0.0654	0.0097	1.79E-11	33554302	13	ebi-a-GCST006867	Type 2 diabetes || id:ebi-a-GCST006867	TRUE	reported	igd	FALSE	FALSE	FALSE	20883	0.825859	-0.015002	0.0306	0.6236	ieu-a-30	Crohn's disease || id:ieu-a-30	Crohn's disease	Crohn's disease || ||	TRUE	igd	45.45817834											2	TRUE	45.45817834
94	rs7572970	2	161136656	G	A	G	A	62892	0.722047	0.059	0.0087	1.39E-11	161136656	2	ebi-a-GCST006867	Type 2 diabetes || id:ebi-a-GCST006867	TRUE	reported	igd	FALSE	FALSE	FALSE	20883	0.704292	-0.0267977	0.025	0.2837	ieu-a-30	Crohn's disease || id:ieu-a-30	Crohn's disease	Crohn's disease || ||	TRUE	igd	45.99022328											2	TRUE	45.99022328
70	rs4865796	5	53272664	A	G	A	G	62892	0.69309	0.053	0.0078	1.33E-11	53272664	5	ebi-a-GCST006867	Type 2 diabetes || id:ebi-a-GCST006867	TRUE	reported	igd	FALSE	FALSE	FALSE	20883	0.692144	-0.00900038	0.0248	0.715801	ieu-a-30	Crohn's disease || id:ieu-a-30	Crohn's disease	Crohn's disease || ||	TRUE	igd	46.17028271											2	TRUE	46.17028271
22	rs12088739	1	51506886	G	A	G	A	62892	0.0898481	-0.0884	0.013	9.79E-12	51506886	1	ebi-a-GCST006867	Type 2 diabetes || id:ebi-a-GCST006867	TRUE	reported	igd	FALSE	FALSE	FALSE	20883	0.092715	-0.0142973	0.0394	0.7157	ieu-a-30	Crohn's disease || id:ieu-a-30	Crohn's disease	Crohn's disease || ||	TRUE	igd	46.24											2	TRUE	46.24
111	rs853974	6	127068983	C	T	C	T	62892	0.737586	-0.0601	0.0088	7.86E-12	127068983	6	ebi-a-GCST006867	Type 2 diabetes || id:ebi-a-GCST006867	TRUE	reported	igd	FALSE	FALSE	FALSE	20883	0.73157	0.0182047	0.0258	0.479001	ieu-a-30	Crohn's disease || id:ieu-a-30	Crohn's disease	Crohn's disease || ||	TRUE	igd	46.64269112											2	TRUE	46.64269112
58	rs2925979	16	81534790	C	T	C	T	62892	0.70085	-0.0534	0.0078	9.06E-12	81534790	16	ebi-a-GCST006867	Type 2 diabetes || id:ebi-a-GCST006867	TRUE	reported	igd	FALSE	FALSE	FALSE	20883	0.71057	0.00409839	0.0255	0.8718	ieu-a-30	Crohn's disease || id:ieu-a-30	Crohn's disease	Crohn's disease || ||	TRUE	igd	46.86982249											2	TRUE	46.86982249
5	rs10401969	19	19407718	C	T	C	T	62892	0.0765858	0.0921	0.0133	4.13E-12	19407718	19	ebi-a-GCST006867	Type 2 diabetes || id:ebi-a-GCST006867	TRUE	reported	igd	FALSE	FALSE	FALSE	20883	0.070715	0.00599795	0.0444	0.892	ieu-a-30	Crohn's disease || id:ieu-a-30	Crohn's disease	Crohn's disease || ||	TRUE	igd	47.95302165											2	TRUE	47.95302165
27	rs12970134	18	57884750	A	G	A	G	62892	0.26512	0.0555	0.008	5.31E-12	57884750	18	ebi-a-GCST006867	Type 2 diabetes || id:ebi-a-GCST006867	TRUE	reported	igd	FALSE	FALSE	FALSE	20883	0.261996	0.0533038	0.0257	0.0384397	ieu-a-30	Crohn's disease || id:ieu-a-30	Crohn's disease	Crohn's disease || ||	TRUE	igd	48.12890625											2	TRUE	48.12890625
42	rs17791513	9	81905590	G	A	G	A	62892	0.0605985	-0.1027	0.0148	4.61E-12	81905590	9	ebi-a-GCST006867	Type 2 diabetes || id:ebi-a-GCST006867	TRUE	reported	igd	FALSE	FALSE	FALSE	20883	0.053	0.0409991	0.0519	0.4301	ieu-a-30	Crohn's disease || id:ieu-a-30	Crohn's disease	Crohn's disease || ||	TRUE	igd	48.1523466											2	TRUE	48.1523466
25	rs12910825	15	91511260	G	A	G	A	62892	0.360391	0.0517	0.0074	2.16E-12	91511260	15	ebi-a-GCST006867	Type 2 diabetes || id:ebi-a-GCST006867	TRUE	reported	igd	FALSE	FALSE	FALSE	20883	0.381137	0.0275048	0.0235	0.2414	ieu-a-30	Crohn's disease || id:ieu-a-30	Crohn's disease	Crohn's disease || ||	TRUE	igd	48.81099343											2	TRUE	48.81099343
55	rs2820426	1	219660535	G	A	G	A	62892	0.610058	0.0521	0.0073	1.30E-12	219660535	1	ebi-a-GCST006867	Type 2 diabetes || id:ebi-a-GCST006867	TRUE	reported	igd	FALSE	FALSE	FALSE	20883	0.621718	-0.0390957	0.0234	0.094591	ieu-a-30	Crohn's disease || id:ieu-a-30	Crohn's disease	Crohn's disease || ||	TRUE	igd	50.93657347											2	TRUE	50.93657347
84	rs6878122	5	76427311	A	G	A	G	62892	0.681791	-0.0564	0.0079	1.19E-12	76427311	5	ebi-a-GCST006867	Type 2 diabetes || id:ebi-a-GCST006867	TRUE	reported	igd	FALSE	FALSE	FALSE	20883	0.684859	-0.0158957	0.0259	0.539499	ieu-a-30	Crohn's disease || id:ieu-a-30	Crohn's disease	Crohn's disease || ||	TRUE	igd	50.96875501											2	TRUE	50.96875501
108	rs825476	12	124568456	T	C	T	C	62892	0.580549	0.0524	0.0073	6.80E-13	124568456	12	ebi-a-GCST006867	Type 2 diabetes || id:ebi-a-GCST006867	TRUE	reported	igd	FALSE	FALSE	FALSE	20883	0.578996	0.0209001	0.0231	0.364	ieu-a-30	Crohn's disease || id:ieu-a-30	Crohn's disease	Crohn's disease || ||	TRUE	igd	51.52486395											2	TRUE	51.52486395
60	rs3217992	9	22003223	T	C	T	C	62892	0.369901	0.0527	0.0073	7.23E-13	22003223	9	ebi-a-GCST006867	Type 2 diabetes || id:ebi-a-GCST006867	TRUE	reported	igd	FALSE	FALSE	FALSE	20883	0.391144	-0.0253999	0.0233	0.2761	ieu-a-30	Crohn's disease || id:ieu-a-30	Crohn's disease	Crohn's disease || ||	TRUE	igd	52.11653218											2	TRUE	52.11653218
115	rs9894220	17	46989154	G	A	G	A	62892	0.43374	-0.0585	0.0079	1.52E-13	46989154	17	ebi-a-GCST006867	Type 2 diabetes || id:ebi-a-GCST006867	TRUE	reported	igd	FALSE	FALSE	FALSE	20883	0.432715	-0.0114047	0.023	0.6203	ieu-a-30	Crohn's disease || id:ieu-a-30	Crohn's disease	Crohn's disease || ||	TRUE	igd	54.83496235											2	TRUE	54.83496235
50	rs2296173	1	39913351	G	A	G	A	62892	0.212011	0.065	0.0087	7.66E-14	39913351	1	ebi-a-GCST006867	Type 2 diabetes || id:ebi-a-GCST006867	TRUE	reported	igd	FALSE	FALSE	FALSE	20883	0.216852	0.0737972	0.0273	0.00677205	ieu-a-30	Crohn's disease || id:ieu-a-30	Crohn's disease	Crohn's disease || ||	TRUE	igd	55.81979125											2	TRUE	55.81979125
106	rs8068804	17	3985864	A	G	A	G	62892	0.325097	0.0587	0.0078	4.41E-14	3985864	17	ebi-a-GCST006867	Type 2 diabetes || id:ebi-a-GCST006867	TRUE	reported	igd	FALSE	FALSE	FALSE	20883	0.322856	0.011296	0.0243	0.642401	ieu-a-30	Crohn's disease || id:ieu-a-30	Crohn's disease	Crohn's disease || ||	TRUE	igd	56.63527285											2	TRUE	56.63527285
83	rs6795735	3	64705365	T	C	T	C	62892	0.410912	-0.0558	0.0073	1.63E-14	64705365	3	ebi-a-GCST006867	Type 2 diabetes || id:ebi-a-GCST006867	TRUE	reported	igd	FALSE	FALSE	FALSE	20883	0.447715	-0.045102	0.0232	0.0521303	ieu-a-30	Crohn's disease || id:ieu-a-30	Crohn's disease	Crohn's disease || ||	TRUE	igd	58.42822293											2	TRUE	58.42822293
76	rs61953351	12	121456616	T	G	T	G	62892	0.249902	-0.07	0.0091	1.98E-14	121456616	12	ebi-a-GCST006867	Type 2 diabetes || id:ebi-a-GCST006867	TRUE	reported	igd	FALSE	FALSE	FALSE	20883	0.258285	0.012304	0.0263	0.641501	ieu-a-30	Crohn's disease || id:ieu-a-30	Crohn's disease	Crohn's disease || ||	TRUE	igd	59.17159763											2	TRUE	59.17159763
13	rs10974438	9	4291928	C	A	C	A	62892	0.351215	0.0591	0.0075	3.01E-15	4291928	9	ebi-a-GCST006867	Type 2 diabetes || id:ebi-a-GCST006867	TRUE	reported	igd	FALSE	FALSE	FALSE	20883	0.364574	-0.0269048	0.0243	0.2676	ieu-a-30	Crohn's disease || id:ieu-a-30	Crohn's disease	Crohn's disease || ||	TRUE	igd	62.0944											2	TRUE	62.0944
37	rs17168486	7	14898282	T	C	T	C	62892	0.173603	0.0742	0.0094	2.18E-15	14898282	7	ebi-a-GCST006867	Type 2 diabetes || id:ebi-a-GCST006867	TRUE	reported	igd	FALSE	FALSE	FALSE	20883	0.170715	-0.00790113	0.0309	0.7974	ieu-a-30	Crohn's disease || id:ieu-a-30	Crohn's disease	Crohn's disease || ||	TRUE	igd	62.30918968											2	TRUE	62.30918968
52	rs243019	2	60585806	C	T	C	T	62892	0.455831	0.0566	0.0071	2.29E-15	60585806	2	ebi-a-GCST006867	Type 2 diabetes || id:ebi-a-GCST006867	TRUE	reported	igd	FALSE	FALSE	FALSE	20883	0.465711	0.0175023	0.0232	0.450199	ieu-a-30	Crohn's disease || id:ieu-a-30	Crohn's disease	Crohn's disease || ||	TRUE	igd	63.55008927											2	TRUE	63.55008927
87	rs7177055	15	77832762	A	G	A	G	62892	0.718289	0.0647	0.0079	2.75E-16	77832762	15	ebi-a-GCST006867	Type 2 diabetes || id:ebi-a-GCST006867	TRUE	reported	igd	FALSE	FALSE	FALSE	20883	0.705289	-0.0299954	0.0251	0.2319	ieu-a-30	Crohn's disease || id:ieu-a-30	Crohn's disease	Crohn's disease || ||	TRUE	igd	67.0740266											2	TRUE	67.0740266
12	rs10842994	12	27965150	T	C	T	C	62892	0.197025	-0.0755	0.0091	1.02E-16	27965150	12	ebi-a-GCST006867	Type 2 diabetes || id:ebi-a-GCST006867	TRUE	reported	igd	FALSE	FALSE	FALSE	20883	0.196715	0.0198026	0.0297	0.5041	ieu-a-30	Crohn's disease || id:ieu-a-30	Crohn's disease	Crohn's disease || ||	TRUE	igd	68.83528559											2	TRUE	68.83528559
17	rs11257655	10	12307894	T	C	T	C	62892	0.206773	0.0737	0.0087	1.97E-17	12307894	10	ebi-a-GCST006867	Type 2 diabetes || id:ebi-a-GCST006867	TRUE	reported	igd	FALSE	FALSE	FALSE	20883	0.206711	0.0240973	0.0282	0.3929	ieu-a-30	Crohn's disease || id:ieu-a-30	Crohn's disease	Crohn's disease || ||	TRUE	igd	71.76231999											2	TRUE	71.76231999
65	rs459193	5	55806751	G	A	G	A	62892	0.745338	0.0711	0.0083	8.81E-18	55806751	5	ebi-a-GCST006867	Type 2 diabetes || id:ebi-a-GCST006867	TRUE	reported	igd	FALSE	FALSE	FALSE	20883	0.752715	-0.00299551	0.0267	0.909	ieu-a-30	Crohn's disease || id:ieu-a-30	Crohn's disease	Crohn's disease || ||	TRUE	igd	73.38089708											2	TRUE	73.38089708
61	rs340874	1	214159256	C	T	C	T	62892	0.563904	0.0626	0.0073	8.41E-18	214159256	1	ebi-a-GCST006867	Type 2 diabetes || id:ebi-a-GCST006867	TRUE	reported	igd	FALSE	FALSE	FALSE	20883	0.53843	0.00490199	0.023	0.8323	ieu-a-30	Crohn's disease || id:ieu-a-30	Crohn's disease	Crohn's disease || ||	TRUE	igd	73.5364984											2	TRUE	73.5364984
33	rs1496653	3	23454790	G	A	G	A	62892	0.204782	-0.0769	0.0088	2.57E-18	23454790	3	ebi-a-GCST006867	Type 2 diabetes || id:ebi-a-GCST006867	TRUE	reported	igd	FALSE	FALSE	FALSE	20883	0.199141	0.039604	0.0283	0.1619	ieu-a-30	Crohn's disease || id:ieu-a-30	Crohn's disease	Crohn's disease || ||	TRUE	igd	76.3637655											2	TRUE	76.3637655
89	rs72802358	16	75243657	C	G	C	G	62892	0.101594	-0.1168	0.0133	1.97E-18	75243657	16	ebi-a-GCST006867	Type 2 diabetes || id:ebi-a-GCST006867	TRUE	reported	igd	FALSE	TRUE	FALSE	20883	0.106	0.00580313	0.0391	0.8829	ieu-a-30	Crohn's disease || id:ieu-a-30	Crohn's disease	Crohn's disease || ||	TRUE	igd	77.12273164											2	TRUE	77.12273164
8	rs1063355	6	32627714	G	T	G	T	62892	0.602436	0.0709	0.0079	3.72E-19	32627714	6	ebi-a-GCST006867	Type 2 diabetes || id:ebi-a-GCST006867	TRUE	reported	igd	FALSE	FALSE	FALSE	20883	0.61243	-0.0428966	0.0242	0.0760396	ieu-a-30	Crohn's disease || id:ieu-a-30	Crohn's disease	Crohn's disease || ||	TRUE	igd	80.54494472											2	TRUE	80.54494472
85	rs6960043	7	15052860	C	T	C	T	62892	0.521837	0.064	0.0071	3.61E-19	15052860	7	ebi-a-GCST006867	Type 2 diabetes || id:ebi-a-GCST006867	TRUE	reported	igd	FALSE	FALSE	FALSE	20883	0.512856	0.0117993	0.023	0.6093	ieu-a-30	Crohn's disease || id:ieu-a-30	Crohn's disease	Crohn's disease || ||	TRUE	igd	81.2537195											2	TRUE	81.2537195
72	rs5215	11	17408630	T	C	T	C	62892	0.639941	-0.0678	0.0073	2.09E-20	17408630	11	ebi-a-GCST006867	Type 2 diabetes || id:ebi-a-GCST006867	TRUE	reported	igd	FALSE	FALSE	FALSE	20883	0.640852	0.0332026	0.0237	0.1604	ieu-a-30	Crohn's disease || id:ieu-a-30	Crohn's disease	Crohn's disease || ||	TRUE	igd	86.26083693											2	TRUE	86.26083693
101	rs780094	2	27741237	C	T	C	T	62892	0.612845	0.0692	0.0074	5.16E-21	27741237	2	ebi-a-GCST006867	Type 2 diabetes || id:ebi-a-GCST006867	TRUE	reported	igd	FALSE	FALSE	FALSE	20883	0.571155	-0.0827958	0.0229	0.000289901	ieu-a-30	Crohn's disease || id:ieu-a-30	Crohn's disease	Crohn's disease || ||	TRUE	igd	87.4477721											2	TRUE	87.4477721
71	rs516946	8	41519248	C	T	C	T	62892	0.760633	0.0824	0.0085	3.16E-22	41519248	8	ebi-a-GCST006867	Type 2 diabetes || id:ebi-a-GCST006867	TRUE	reported	igd	FALSE	FALSE	FALSE	20883	0.752285	0.0149005	0.0264	0.5721	ieu-a-30	Crohn's disease || id:ieu-a-30	Crohn's disease	Crohn's disease || ||	TRUE	igd	93.97591696											2	TRUE	93.97591696
31	rs13389219	2	165528876	T	C	T	C	62892	0.394368	-0.0722	0.0074	2.11E-22	165528876	2	ebi-a-GCST006867	Type 2 diabetes || id:ebi-a-GCST006867	TRUE	reported	igd	FALSE	FALSE	FALSE	20883	0.388567	0.0371031	0.0235	0.114	ieu-a-30	Crohn's disease || id:ieu-a-30	Crohn's disease	Crohn's disease || ||	TRUE	igd	95.19430241											2	TRUE	95.19430241
54	rs2796441	9	84308948	A	G	A	G	62892	0.416458	-0.0715	0.0073	1.96E-22	84308948	9	ebi-a-GCST006867	Type 2 diabetes || id:ebi-a-GCST006867	TRUE	reported	igd	FALSE	FALSE	FALSE	20883	0.400711	0.0332026	0.0245	0.1762	ieu-a-30	Crohn's disease || id:ieu-a-30	Crohn's disease	Crohn's disease || ||	TRUE	igd	95.93263276											2	TRUE	95.93263276
32	rs1359790	13	80717156	A	G	A	G	62892	0.2867	-0.0796	0.008	2.80E-23	80717156	13	ebi-a-GCST006867	Type 2 diabetes || id:ebi-a-GCST006867	TRUE	reported	igd	FALSE	FALSE	FALSE	20883	0.276137	0.074003	0.0257	0.00402995	ieu-a-30	Crohn's disease || id:ieu-a-30	Crohn's disease	Crohn's disease || ||	TRUE	igd	99.0025											2	TRUE	99.0025
34	rs1552224	11	72433098	C	A	C	A	62892	0.15421	-0.1034	0.0101	8.64E-25	72433098	11	ebi-a-GCST006867	Type 2 diabetes || id:ebi-a-GCST006867	TRUE	reported	igd	FALSE	FALSE	FALSE	20883	0.14743	0.0263029	0.0322	0.4152	ieu-a-30	Crohn's disease || id:ieu-a-30	Crohn's disease	Crohn's disease || ||	TRUE	igd	104.8089403											2	TRUE	104.8089403
44	rs1899951	3	12394840	T	C	T	C	62892	0.123288	-0.1118	0.0109	1.64E-24	12394840	3	ebi-a-GCST006867	Type 2 diabetes || id:ebi-a-GCST006867	TRUE	reported	igd	FALSE	FALSE	FALSE	20883	0.12043	-0.00959589	0.0351	0.783599	ieu-a-30	Crohn's disease || id:ieu-a-30	Crohn's disease	Crohn's disease || ||	TRUE	igd	105.2036024											2	TRUE	105.2036024
95	rs7607777	2	43629931	T	G	T	G	62892	0.105906	-0.137	0.0125	9.40E-28	43629931	2	ebi-a-GCST006867	Type 2 diabetes || id:ebi-a-GCST006867	TRUE	reported	igd	FALSE	FALSE	FALSE	20883	0.110137	0.115496	0.0358	0.001256	ieu-a-30	Crohn's disease || id:ieu-a-30	Crohn's disease	Crohn's disease || ||	TRUE	igd	120.1216											2	TRUE	120.1216
19	rs11708067	3	123065778	G	A	G	A	62892	0.23899	-0.0965	0.0086	5.93E-29	123065778	3	ebi-a-GCST006867	Type 2 diabetes || id:ebi-a-GCST006867	TRUE	reported	igd	FALSE	FALSE	FALSE	20883	0.221004	-0.0180953	0.0281	0.5191	ieu-a-30	Crohn's disease || id:ieu-a-30	Crohn's disease	Crohn's disease || ||	TRUE	igd	125.9092753											2	TRUE	125.9092753
11	rs10830963	11	92708710	G	C	G	C	62892	0.275768	0.0909	0.008	5.85E-30	92708710	11	ebi-a-GCST006867	Type 2 diabetes || id:ebi-a-GCST006867	TRUE	reported	igd	FALSE	TRUE	FALSE	20883	0.278141	0.0319965	0.0271	0.2375	ieu-a-30	Crohn's disease || id:ieu-a-30	Crohn's disease	Crohn's disease || ||	TRUE	igd	129.1064063											2	TRUE	129.1064063
59	rs2943656	2	227121918	G	A	G	A	62892	0.635133	0.0902	0.0074	6.70E-34	227121918	2	ebi-a-GCST006867	Type 2 diabetes || id:ebi-a-GCST006867	TRUE	reported	igd	FALSE	FALSE	FALSE	20883	0.633285	-0.0139029	0.0238	0.5577	ieu-a-30	Crohn's disease || id:ieu-a-30	Crohn's disease	Crohn's disease || ||	TRUE	igd	148.5763331											2	TRUE	148.5763331
43	rs1801214	4	6303022	T	C	T	C	62892	0.599585	0.0903	0.0074	5.52E-34	6303022	4	ebi-a-GCST006867	Type 2 diabetes || id:ebi-a-GCST006867	TRUE	reported	igd	FALSE	FALSE	FALSE	20883	0.612718	-0.0435967	0.0235	0.0628102	ieu-a-30	Crohn's disease || id:ieu-a-30	Crohn's disease	Crohn's disease || ||	TRUE	igd	148.9059533											2	TRUE	148.9059533
16	rs1111875	10	94462882	T	C	T	C	62892	0.408262	-0.0948	0.0072	3.61E-39	94462882	10	ebi-a-GCST006867	Type 2 diabetes || id:ebi-a-GCST006867	TRUE	reported	igd	FALSE	FALSE	FALSE	20883	0.404137	0.0407004	0.0233	0.0810103	ieu-a-30	Crohn's disease || id:ieu-a-30	Crohn's disease	Crohn's disease || ||	TRUE	igd	173.3611111											2	TRUE	173.3611111
110	rs849135	7	28196413	A	G	A	G	62892	0.499052	-0.0999	0.0072	1.04E-43	28196413	7	ebi-a-GCST006867	Type 2 diabetes || id:ebi-a-GCST006867	TRUE	reported	igd	FALSE	FALSE	FALSE	20883	0.495007	-0.071002	0.0228	0.00179999	ieu-a-30	Crohn's disease || id:ieu-a-30	Crohn's disease	Crohn's disease || ||	TRUE	igd	192.515625											2	TRUE	192.515625
116	rs9928094	16	53799905	G	A	G	A	62892	0.42602	0.1045	0.0072	3.59E-47	53799905	16	ebi-a-GCST006867	Type 2 diabetes || id:ebi-a-GCST006867	TRUE	reported	igd	FALSE	FALSE	FALSE	20883	0.436422	0.0349021	0.023	0.1287	ieu-a-30	Crohn's disease || id:ieu-a-30	Crohn's disease	Crohn's disease || ||	TRUE	igd	210.6529707											2	TRUE	210.6529707
64	rs3802177	8	118185025	A	G	A	G	62892	0.311281	-0.1217	0.008	2.32E-52	118185025	8	ebi-a-GCST006867	Type 2 diabetes || id:ebi-a-GCST006867	TRUE	reported	igd	FALSE	FALSE	FALSE	20883	0.301718	-0.0170037	0.0257	0.508401	ieu-a-30	Crohn's disease || id:ieu-a-30	Crohn's disease	Crohn's disease || ||	TRUE	igd	231.4201563											2	TRUE	231.4201563
81	rs6767484	3	185520578	G	A	G	A	62892	0.312261	0.1209	0.0076	2.70E-56	185520578	3	ebi-a-GCST006867	Type 2 diabetes || id:ebi-a-GCST006867	TRUE	reported	igd	FALSE	FALSE	FALSE	20883	0.314567	0.026498	0.0244	0.2789	ieu-a-30	Crohn's disease || id:ieu-a-30	Crohn's disease	Crohn's disease || ||	TRUE	igd	253.061115											2	TRUE	253.061115
10	rs10811661	9	22134094	C	T	C	T	62892	0.173605	-0.1569	0.0098	4.13E-58	22134094	9	ebi-a-GCST006867	Type 2 diabetes || id:ebi-a-GCST006867	TRUE	reported	igd	FALSE	FALSE	FALSE	20883	0.174859	-0.0119977	0.0305	0.6938	ieu-a-30	Crohn's disease || id:ieu-a-30	Crohn's disease	Crohn's disease || ||	TRUE	igd	256.3266347											2	TRUE	256.3266347
99	rs7756992	6	20679709	G	A	G	A	62892	0.266896	0.1297	0.0078	6.00E-62	20679709	6	ebi-a-GCST006867	Type 2 diabetes || id:ebi-a-GCST006867	TRUE	reported	igd	FALSE	FALSE	FALSE	20883	0.277852	0.0399994	0.0253	0.1137	ieu-a-30	Crohn's disease || id:ieu-a-30	Crohn's disease	Crohn's disease || ||	TRUE	igd	276.4972058											2	TRUE	276.4972058
103	rs7903146	10	114758349	T	C	T	C	62892	0.291585	0.3059	0.0077	1.00E-200	114758349	10	ebi-a-GCST006867	Type 2 diabetes || id:ebi-a-GCST006867	TRUE	reported	igd	FALSE	FALSE	FALSE	20883	0.303859	-0.0302015	0.025	0.2262	ieu-a-30	Crohn's disease || id:ieu-a-30	Crohn's disease	Crohn's disease || ||	TRUE	igd	1578.256198											2	TRUE	1578.256198
