# Supplementary material for: Type 2 diabetes and inflammatory bowel disease: a bidirectional two-sample Mendelian randomization study
Source: Sci Rep. 2024 Mar 1;14:5149. doi: 10.1038/s41598-024-55869-x (PMC10907708; doi:10.1038/s41598-024-55869-x)
Supplement: Supplementary file 4 — Supplementary Table S3. [file 41598_2024_55869_MOESM4_ESM.csv]

Supplementary Table S3. SNPs Associated with UC and T2D
	SNP	chr	pos	effect_allele.exposure	other_allele.exposure	effect_allele.outcome	other_allele.outcome	samplesize.exposure	eaf.exposure	beta.exposure	se.exposure	pval.exposure	pos.exposure	chr.exposure	id.exposure	exposure	mr_keep.exposure	pval_origin.exposure	data_source.exposure	remove	palindromic	ambiguous	samplesize.outcome	eaf.outcome	beta.outcome	se.outcome	pval.outcome	id.outcome		outcome	originalname.outcome	outcome.deprecated	mr_keep.outcome	data_source.outcome	F										action	mr_keep
5	rs12612675	2	219133137	G	A	G	A	27432	0.402826	0.122902	0.0219	1.98E-08	219133137	2	ieu-a-32	Ulcerative colitis || id:ieu-a-32	TRUE	reported	igd	FALSE	FALSE	FALSE	62892	0.403513	0.0199	0.008	0.0129399	ebi-a-GCST006867		Type 2 diabetes || id:ebi-a-GCST006867	Type 2 diabetes	Type 2 diabetes || ||	TRUE	igd	31.49413399										2	TRUE	31.49413399
16	rs483905	11	96023427	A	G	A	G	27432	0.294334	0.128903	0.0228	1.57E-08	96023427	11	ieu-a-32	Ulcerative colitis || id:ieu-a-32	TRUE	reported	igd	FALSE	FALSE	FALSE	62892	0.295445	-0.0073	0.0086	0.3957	ebi-a-GCST006867		Type 2 diabetes || id:ebi-a-GCST006867	Type 2 diabetes	Type 2 diabetes || ||	TRUE	igd	31.96364922										2	TRUE	31.96364922
23	rs798502	7	2789880	C	A	C	A	27432	0.283142	-0.136496	0.0239	1.21E-08	2789880	7	ieu-a-32	Ulcerative colitis || id:ieu-a-32	TRUE	reported	igd	FALSE	FALSE	FALSE	62892	0.295965	-0.0068	0.0078	0.3843	ebi-a-GCST006867		Type 2 diabetes || id:ebi-a-GCST006867	Type 2 diabetes	Type 2 diabetes || ||	TRUE	igd	32.61700253										2	TRUE	32.61700253
11	rs254559	5	134444982	A	C	A	C	27432	0.404112	0.124304	0.0215	7.63E-09	134444982	5	ieu-a-32	Ulcerative colitis || id:ieu-a-32	TRUE	reported	igd	FALSE	FALSE	FALSE	62892	0.404168	-0.0035	0.008	0.662101	ebi-a-GCST006867		Type 2 diabetes || id:ebi-a-GCST006867	Type 2 diabetes	Type 2 diabetes || ||	TRUE	igd	33.42668343										2	TRUE	33.42668343
15	rs4574921	9	117538334	T	C	T	C	27432	0.740842	0.150599	0.0256	4.24E-09	117538334	9	ieu-a-32	Ulcerative colitis || id:ieu-a-32	TRUE	reported	igd	FALSE	FALSE	FALSE	62892	0.736983	0.0094	0.009	0.2981	ebi-a-GCST006867		Type 2 diabetes || id:ebi-a-GCST006867	Type 2 diabetes	Type 2 diabetes || ||	TRUE	igd	34.60702332										2	TRUE	34.60702332
7	rs1359946	13	27536972	A	G	A	G	27432	0.196096	0.158302	0.0269	3.84E-09	27536972	13	ieu-a-32	Ulcerative colitis || id:ieu-a-32	TRUE	reported	igd	FALSE	FALSE	FALSE	62892	0.179158	0.0102	0.0102	0.313	ebi-a-GCST006867		Type 2 diabetes || id:ebi-a-GCST006867	Type 2 diabetes	Type 2 diabetes || ||	TRUE	igd	34.63125607										2	TRUE	34.63125607
17	rs484356	11	114430609	G	C	G	C	27432	0.32765	-0.134199	0.0228	3.95E-09	114406639	11	ieu-a-32	Ulcerative colitis || id:ieu-a-32	TRUE	reported	igd	FALSE	TRUE	FALSE	62892	0.3299	-4.00E-04	0.0083	0.9642	ebi-a-GCST006867		Type 2 diabetes || id:ebi-a-GCST006867	Type 2 diabetes	Type 2 diabetes || ||	TRUE	igd	34.64406664										2	TRUE	34.64406664
20	rs7523335	1	8180210	A	G	A	G	27432	0.176698	-0.170397	0.0285	2.29E-09	8180210	1	ieu-a-32	Ulcerative colitis || id:ieu-a-32	TRUE	reported	igd	FALSE	FALSE	FALSE	62892	0.184727	-0.0253	0.0101	0.01256	ebi-a-GCST006867		Type 2 diabetes || id:ebi-a-GCST006867	Type 2 diabetes	Type 2 diabetes || ||	TRUE	igd	35.74655292										2	TRUE	35.74655292
26	rs989960	7	107445727	T	C	T	C	27432	0.424904	-0.129096	0.0215	1.77E-09	107445727	7	ieu-a-32	Ulcerative colitis || id:ieu-a-32	TRUE	reported	igd	FALSE	FALSE	FALSE	62892	0.425396	0.0067	0.0078	0.3909	ebi-a-GCST006867		Type 2 diabetes || id:ebi-a-GCST006867	Type 2 diabetes	Type 2 diabetes || ||	TRUE	igd	36.05360133										2	TRUE	36.05360133
21	rs7752873	6	106579332	T	C	T	C	27432	0.13681	0.182297	0.0303	1.83E-09	106579332	6	ieu-a-32	Ulcerative colitis || id:ieu-a-32	TRUE	reported	igd	FALSE	FALSE	FALSE	62892	0.138535	0.0243	0.0113	0.0314601	ebi-a-GCST006867		Type 2 diabetes || id:ebi-a-GCST006867	Type 2 diabetes	Type 2 diabetes || ||	TRUE	igd	36.19710073										2	TRUE	36.19710073
9	rs1886731	1	2494785	C	T	C	T	27432	0.480618	-0.140501	0.0221	2.25E-10	2472081	1	ieu-a-32	Ulcerative colitis || id:ieu-a-32	TRUE	reported	igd	FALSE	FALSE	FALSE	62892	0.501613	0.004	0.0078	0.6052	ebi-a-GCST006867		Type 2 diabetes || id:ebi-a-GCST006867	Type 2 diabetes	Type 2 diabetes || ||	TRUE	igd	40.41795008										2	TRUE	40.41795008
18	rs56167332	5	158832277	A	C	A	C	27432	0.34162	0.151596	0.0231	5.30E-11	158827769	5	ieu-a-32	Ulcerative colitis || id:ieu-a-32	TRUE	reported	igd	FALSE	FALSE	FALSE	62892	0.350643	-0.0033	0.0083	0.6937	ebi-a-GCST006867		Type 2 diabetes || id:ebi-a-GCST006867	Type 2 diabetes	Type 2 diabetes || ||	TRUE	igd	43.06768467										2	TRUE	43.06768467
19	rs6933404	6	137959235	C	T	C	T	27432	0.21562	0.166799	0.0252	3.68E-11	137959235	6	ieu-a-32	Ulcerative colitis || id:ieu-a-32	TRUE	reported	igd	FALSE	FALSE	FALSE	62892	0.216227	1.00E-04	0.0096	0.9951	ebi-a-GCST006867		Type 2 diabetes || id:ebi-a-GCST006867	Type 2 diabetes	Type 2 diabetes || ||	TRUE	igd	43.81126606										2	TRUE	43.81126606
10	rs2212434	11	76281593	T	C	T	C	27432	0.459604	0.141899	0.0213	2.46E-11	76281593	11	ieu-a-32	Ulcerative colitis || id:ieu-a-32	TRUE	reported	igd	FALSE	FALSE	FALSE	62892	0.448213	-0.0078	0.0079	0.3214	ebi-a-GCST006867		Type 2 diabetes || id:ebi-a-GCST006867	Type 2 diabetes	Type 2 diabetes || ||	TRUE	igd	44.38124314										2	TRUE	44.38124314
13	rs35730213	1	200874229	C	G	C	G	27432	0.266634	-0.167	0.0245	8.81E-12	200874229	1	ieu-a-32	Ulcerative colitis || id:ieu-a-32	TRUE	reported	igd	FALSE	TRUE	FALSE	62892	0.291324	-0.0102	0.0087	0.2382	ebi-a-GCST006867		Type 2 diabetes || id:ebi-a-GCST006867	Type 2 diabetes	Type 2 diabetes || ||	TRUE	igd	46.46230737										2	TRUE	46.46230737
1	rs10182512	2	61189469	A	G	A	G	27432	0.34989	0.1608	0.0223	5.19E-13	61189469	2	ieu-a-32	Ulcerative colitis || id:ieu-a-32	TRUE	reported	igd	FALSE	FALSE	FALSE	62892	0.344147	0.001	0.0083	0.9068	ebi-a-GCST006867		Type 2 diabetes || id:ebi-a-GCST006867	Type 2 diabetes	Type 2 diabetes || ||	TRUE	igd	51.99509341										2	TRUE	51.99509341
14	rs3829111	9	139269483	A	G	A	G	27432	0.416668	0.156303	0.0214	2.89E-13	139269483	9	ieu-a-32	Ulcerative colitis || id:ieu-a-32	TRUE	reported	igd	FALSE	FALSE	FALSE	62892	0.424178	-0.0221	0.0079	0.00544904	ebi-a-GCST006867		Type 2 diabetes || id:ebi-a-GCST006867	Type 2 diabetes	Type 2 diabetes || ||	TRUE	igd	53.34664121										2	TRUE	53.34664121
24	rs9823546	3	49705512	A	T	A	T	27432	0.310414	0.176899	0.0223	2.29E-15	49705512	3	ieu-a-32	Ulcerative colitis || id:ieu-a-32	TRUE	reported	igd	FALSE	TRUE	FALSE	62892	0.293049	-0.0024	0.0087	0.785599	ebi-a-GCST006867		Type 2 diabetes || id:ebi-a-GCST006867	Type 2 diabetes	Type 2 diabetes || ||	TRUE	igd	62.92757988										2	TRUE	62.92757988
2	rs10272963	7	107486902	T	C	T	C	27432	0.426078	-0.171904	0.0216	1.69E-15	107486902	7	ieu-a-32	Ulcerative colitis || id:ieu-a-32	TRUE	reported	igd	FALSE	FALSE	FALSE	62892	0.434319	-0.0044	0.0079	0.5785	ebi-a-GCST006867		Type 2 diabetes || id:ebi-a-GCST006867	Type 2 diabetes	Type 2 diabetes || ||	TRUE	igd	63.33801701										2	TRUE	63.33801701
22	rs7911680	10	101293468	C	A	C	A	27432	0.490094	-0.1718	0.0213	8.27E-16	101293468	10	ieu-a-32	Ulcerative colitis || id:ieu-a-32	TRUE	reported	igd	FALSE	FALSE	FALSE	62892	0.513048	-0.0035	0.0078	0.6557	ebi-a-GCST006867		Type 2 diabetes || id:ebi-a-GCST006867	Type 2 diabetes	Type 2 diabetes || ||	TRUE	igd	65.05596332										2	TRUE	65.05596332
8	rs1801274	1	161479745	G	A	G	A	27432	0.483094	-0.182896	0.0217	3.78E-17	161479745	1	ieu-a-32	Ulcerative colitis || id:ieu-a-32	TRUE	reported	igd	FALSE	FALSE	FALSE	62892	0.525631	0.0065	0.0079	0.405	ebi-a-GCST006867		Type 2 diabetes || id:ebi-a-GCST006867	Type 2 diabetes	Type 2 diabetes || ||	TRUE	igd	71.03770905										2	TRUE	71.03770905
12	rs3024493	1	206943968	A	C	A	C	27432	0.168128	0.236297	0.0276	1.09E-17	206943968	1	ieu-a-32	Ulcerative colitis || id:ieu-a-32	TRUE	reported	igd	FALSE	FALSE	FALSE	62892	0.156132	-0.0032	0.0099	0.7508	ebi-a-GCST006867		Type 2 diabetes || id:ebi-a-GCST006867	Type 2 diabetes	Type 2 diabetes || ||	TRUE	igd	73.29903409										2	TRUE	73.29903409
6	rs12817473	12	68497408	G	A	G	A	27432	0.382176	0.190701	0.0217	1.71E-18	68497408	12	ieu-a-32	Ulcerative colitis || id:ieu-a-32	TRUE	reported	igd	FALSE	FALSE	FALSE	62892	0.385464	-0.0042	0.0081	0.6035	ebi-a-GCST006867		Type 2 diabetes || id:ebi-a-GCST006867	Type 2 diabetes	Type 2 diabetes || ||	TRUE	igd	77.23007794										2	TRUE	77.23007794
27	rs9977672	21	40463283	A	G	A	G	27432	0.251316	-0.245006	0.0261	6.21E-21	40463283	21	ieu-a-32	Ulcerative colitis || id:ieu-a-32	TRUE	reported	igd	FALSE	FALSE	FALSE	62892	0.255924	-0.0045	0.009	0.622401	ebi-a-GCST006867		Type 2 diabetes || id:ebi-a-GCST006867	Type 2 diabetes	Type 2 diabetes || ||	TRUE	igd	88.11958139										2	TRUE	88.11958139
4	rs11209026	1	67705958	A	G	A	G	27432	0.0589321	-0.561698	0.0517	1.58E-27	67705958	1	ieu-a-32	Ulcerative colitis || id:ieu-a-32	TRUE	reported	igd	FALSE	FALSE	FALSE	62892	0.0673556	-0.0165	0.0148	0.266	ebi-a-GCST006867		Type 2 diabetes || id:ebi-a-GCST006867	Type 2 diabetes	Type 2 diabetes || ||	TRUE	igd	118.0387682										2	TRUE	118.0387682
3	rs10737481	1	20171514	G	T	G	T	27432	0.556463	0.250104	0.0216	4.37E-31	20171514	1	ieu-a-32	Ulcerative colitis || id:ieu-a-32	TRUE	reported	igd	FALSE	FALSE	FALSE	62892	0.537568	0.0191	0.0079	0.0149699	ebi-a-GCST006867		Type 2 diabetes || id:ebi-a-GCST006867	Type 2 diabetes	Type 2 diabetes || ||	TRUE	igd	134.0706679										2	TRUE	134.0706679
