# Supplementary material for: Type 2 diabetes and inflammatory bowel disease: a bidirectional two-sample Mendelian randomization study
Source: Sci Rep. 2024 Mar 1;14:5149. doi: 10.1038/s41598-024-55869-x (PMC10907708; doi:10.1038/s41598-024-55869-x)
Supplement: Supplementary file 5 — Supplementary Table S4. [file 41598_2024_55869_MOESM5_ESM.csv]

Supplementary Table S4. SNPs Associated with CD and T2DM
	SNP	chr	pos	effect_allele.exposure	other_allele.exposure	effect_allele.outcome	other_allele.outcome	samplesize.exposure	eaf.exposure	beta.exposure	se.exposure	pval.exposure	pos.exposure	chr.exposure	id.exposure	exposure	mr_keep.exposure	pval_origin.exposure	remove	palindromic	ambiguous	samplesize.outcome	eaf.outcome	beta.outcome	se.outcome	pval.outcome	id.outcome		outcome	originalname.outcome	outcome.deprecated	mr_keep.outcome	data_source.outcome	F							data_source.exposure	action	mr_keep
27	rs4902642	14	69210199	A	G	A	G	20883	0.409159	-0.129198	0.0236	4.34E-08	69210199	14	ieu-a-30	Crohn's disease || id:ieu-a-30	TRUE	reported	FALSE	FALSE	FALSE	62892	0.415015	-1.00E-04	0.0079	0.9928	ebi-a-GCST006867		Type 2 diabetes || id:ebi-a-GCST006867	Type 2 diabetes	Type 2 diabetes || ||	TRUE	igd	29.97005746							igd	2	TRUE	29.97005746	CD
9	rs12717899	5	141482341	T	G	T	G	20883	0.793845	0.159198	0.0289	3.59E-08	141482341	5	ieu-a-30	Crohn's disease || id:ieu-a-30	TRUE	reported	FALSE	FALSE	FALSE	62892	0.784147	0.0047	0.0098	0.6277	ebi-a-GCST006867		Type 2 diabetes || id:ebi-a-GCST006867	Type 2 diabetes	Type 2 diabetes || ||	TRUE	igd	30.3444681							igd	2	TRUE	30.3444681	CD
34	rs744166	17	40514201	G	A	G	A	20883	0.408159	-0.129299	0.0233	2.92E-08	40514201	17	ieu-a-30	Crohn's disease || id:ieu-a-30	TRUE	reported	FALSE	FALSE	FALSE	62892	0.422433	0.0126	0.0072	0.0780297	ebi-a-GCST006867		Type 2 diabetes || id:ebi-a-GCST006867	Type 2 diabetes	Type 2 diabetes || ||	TRUE	igd	30.79487815							igd	2	TRUE	30.79487815	CD
12	rs1456896	7	50304461	T	C	T	C	20883	0.697556	0.139301	0.0251	2.90E-08	50304461	7	ieu-a-30	Crohn's disease || id:ieu-a-30	TRUE	reported	FALSE	FALSE	FALSE	62892	0.672534	0.0121	0.0078	0.1213	ebi-a-GCST006867		Type 2 diabetes || id:ebi-a-GCST006867	Type 2 diabetes	Type 2 diabetes || ||	TRUE	igd	30.8007311							igd	2	TRUE	30.8007311	CD
5	rs112401990	2	61199327	A	G	A	G	20883	0.373412	0.132203	0.0237	2.35E-08	61199327	2	ieu-a-30	Crohn's disease || id:ieu-a-30	TRUE	reported	FALSE	FALSE	FALSE	62892	0.343049	0.007	0.0082	0.3966	ebi-a-GCST006867		Type 2 diabetes || id:ebi-a-GCST006867	Type 2 diabetes	Type 2 diabetes || ||	TRUE	igd	31.11615519							igd	2	TRUE	31.11615519	CD
30	rs6588243	1	67603383	C	A	C	A	20883	0.589982	0.131704	0.0234	1.78E-08	67603383	1	ieu-a-30	Crohn's disease || id:ieu-a-30	TRUE	reported	FALSE	FALSE	FALSE	62892	0.57409	0.0034	0.0079	0.668299	ebi-a-GCST006867		Type 2 diabetes || id:ebi-a-GCST006867	Type 2 diabetes	Type 2 diabetes || ||	TRUE	igd	31.67861717							igd	2	TRUE	31.67861717	CD
39	rs907092	17	37922259	A	G	A	G	20883	0.471412	0.130396	0.0228	1.01E-08	37922259	17	ieu-a-30	Crohn's disease || id:ieu-a-30	TRUE	reported	FALSE	FALSE	FALSE	62892	0.473709	4.00E-04	0.0072	0.9608	ebi-a-GCST006867		Type 2 diabetes || id:ebi-a-GCST006867	Type 2 diabetes	Type 2 diabetes || ||	TRUE	igd	32.70836568							igd	2	TRUE	32.70836568	CD
7	rs12194825	6	20835260	A	T	A	T	20883	0.18587	-0.171904	0.0298	8.00E-09	20835260	6	ieu-a-30	Crohn's disease || id:ieu-a-30	TRUE	reported	FALSE	TRUE	FALSE	62892	0.187497	-0.0265	0.0101	0.00849806	ebi-a-GCST006867		Type 2 diabetes || id:ebi-a-GCST006867	Type 2 diabetes	Type 2 diabetes || ||	TRUE	igd	33.27663756							igd	2	TRUE	33.27663756	CD
17	rs1932990	13	44460242	T	C	T	C	20883	0.253841	0.152901	0.0263	6.02E-09	44460242	13	ieu-a-30	Crohn's disease || id:ieu-a-30	TRUE	reported	FALSE	FALSE	FALSE	62892	0.212332	-0.0065	0.0096	0.5013	ebi-a-GCST006867		Type 2 diabetes || id:ebi-a-GCST006867	Type 2 diabetes	Type 2 diabetes || ||	TRUE	igd	33.79941274							igd	2	TRUE	33.79941274	CD
35	rs7543234	1	155255837	T	C	T	C	20883	0.238986	0.155498	0.0267	6.10E-09	155253308	1	ieu-a-30	Crohn's disease || id:ieu-a-30	TRUE	reported	FALSE	FALSE	FALSE	62892	0.261949	0.0205	0.0089	0.0212398	ebi-a-GCST006867		Type 2 diabetes || id:ebi-a-GCST006867	Type 2 diabetes	Type 2 diabetes || ||	TRUE	igd	33.9177545							igd	2	TRUE	33.9177545	CD
21	rs3024505	1	206939904	A	G	A	G	20883	0.16156	0.177903	0.0302	3.90E-09	206939904	1	ieu-a-30	Crohn's disease || id:ieu-a-30	TRUE	reported	FALSE	FALSE	FALSE	62892	0.156608	-0.0017	0.0098	0.8647	ebi-a-GCST006867		Type 2 diabetes || id:ebi-a-GCST006867	Type 2 diabetes	Type 2 diabetes || ||	TRUE	igd	34.70185234							igd	2	TRUE	34.70185234	CD
38	rs8137950	22	21970810	C	T	C	T	20883	0.199556	0.173996	0.0286	1.17E-09	21969640	22	ieu-a-30	Crohn's disease || id:ieu-a-30	TRUE	reported	FALSE	FALSE	FALSE	62892	0.188535	0.0032	0.01	0.7491	ebi-a-GCST006867		Type 2 diabetes || id:ebi-a-GCST006867	Type 2 diabetes	Type 2 diabetes || ||	TRUE	igd	37.01233314							igd	2	TRUE	37.01233314	CD
33	rs697693	1	7886424	A	G	A	G	20883	0.201415	0.172296	0.0281	8.36E-10	7886424	1	ieu-a-30	Crohn's disease || id:ieu-a-30	TRUE	reported	FALSE	FALSE	FALSE	62892	0.1924	0.0142	0.0098	0.147	ebi-a-GCST006867		Type 2 diabetes || id:ebi-a-GCST006867	Type 2 diabetes	Type 2 diabetes || ||	TRUE	igd	37.5956632							igd	2	TRUE	37.5956632	CD
20	rs2505640	10	35459497	G	A	G	A	20883	0.643588	-0.145701	0.0237	7.61E-10	35459497	10	ieu-a-30	Crohn's disease || id:ieu-a-30	TRUE	reported	FALSE	FALSE	FALSE	62892	0.654202	-0.0202	0.0082	0.0141101	ebi-a-GCST006867		Type 2 diabetes || id:ebi-a-GCST006867	Type 2 diabetes	Type 2 diabetes || ||	TRUE	igd	37.79447988							igd	2	TRUE	37.79447988	CD
14	rs147684209	16	28870962	C	T	C	T	20883	0.369415	0.154901	0.0244	2.34E-10	28867061	16	ieu-a-30	Crohn's disease || id:ieu-a-30	TRUE	reported	FALSE	FALSE	FALSE	62892	0.397544	0.0182	0.0081	0.0245901	ebi-a-GCST006867		Type 2 diabetes || id:ebi-a-GCST006867	Type 2 diabetes	Type 2 diabetes || ||	TRUE	igd	40.30220337							igd	2	TRUE	40.30220337	CD
26	rs4851586	2	103064264	C	T	C	T	20883	0.759729	-0.168899	0.0261	9.94E-11	103064264	2	ieu-a-30	Crohn's disease || id:ieu-a-30	TRUE	reported	FALSE	FALSE	FALSE	62892	0.7743	-0.0194	0.0093	0.0370604	ebi-a-GCST006867		Type 2 diabetes || id:ebi-a-GCST006867	Type 2 diabetes	Type 2 diabetes || ||	TRUE	igd	41.87676664							igd	2	TRUE	41.87676664	CD
10	rs1297271	21	16823163	T	C	T	C	20883	0.429877	-0.154901	0.0237	6.28E-11	16823163	21	ieu-a-30	Crohn's disease || id:ieu-a-30	TRUE	reported	FALSE	FALSE	FALSE	62892	0.44418	-0.0076	0.0079	0.3329	ebi-a-GCST006867		Type 2 diabetes || id:ebi-a-GCST006867	Type 2 diabetes	Type 2 diabetes || ||	TRUE	igd	42.71808257							igd	2	TRUE	42.71808257	CD
1	rs1056441	20	62370349	C	T	C	T	20883	0.697697	0.167	0.0255	5.44E-11	62370349	20	ieu-a-30	Crohn's disease || id:ieu-a-30	TRUE	reported	FALSE	FALSE	FALSE	62892	0.676589	0.0276	0.0084	0.000989305	ebi-a-GCST006867		Type 2 diabetes || id:ebi-a-GCST006867	Type 2 diabetes	Type 2 diabetes || ||	TRUE	igd	42.88965782							igd	2	TRUE	42.88965782	CD
22	rs3091315	17	32593665	G	A	G	A	20883	0.265588	-0.179501	0.0263	9.52E-12	32593665	17	ieu-a-30	Crohn's disease || id:ieu-a-30	TRUE	reported	FALSE	FALSE	FALSE	62892	0.274208	-0.0042	0.0088	0.632	ebi-a-GCST006867		Type 2 diabetes || id:ebi-a-GCST006867	Type 2 diabetes	Type 2 diabetes || ||	TRUE	igd	46.58244156							igd	2	TRUE	46.58244156	CD
15	rs151314883	22	39735087	A	G	A	G	20883	0.157585	-0.223994	0.0327	7.12E-12	39735087	22	ieu-a-30	Crohn's disease || id:ieu-a-30	TRUE	reported	FALSE	FALSE	FALSE	62892	0.156111	-0.0042	0.0108	0.6982	ebi-a-GCST006867		Type 2 diabetes || id:ebi-a-GCST006867	Type 2 diabetes	Type 2 diabetes || ||	TRUE	igd	46.92208104							igd	2	TRUE	46.92208104	CD
40	rs921720	8	126534671	G	A	G	A	20883	0.618841	0.162895	0.0237	6.40E-12	126534671	8	ieu-a-30	Crohn's disease || id:ieu-a-30	TRUE	reported	FALSE	FALSE	FALSE	62892	0.622606	-0.0047	0.0073	0.5225	ebi-a-GCST006867		Type 2 diabetes || id:ebi-a-GCST006867	Type 2 diabetes	Type 2 diabetes || ||	TRUE	igd	47.24097104							igd	2	TRUE	47.24097104	CD
32	rs6873866	5	96249648	C	T	C	T	20883	0.534873	-0.168096	0.0239	2.06E-12	96247810	5	ieu-a-30	Crohn's disease || id:ieu-a-30	TRUE	reported	FALSE	FALSE	FALSE	62892	0.566038	-0.0204	0.0079	0.00993711	ebi-a-GCST006867		Type 2 diabetes || id:ebi-a-GCST006867	Type 2 diabetes	Type 2 diabetes || ||	TRUE	igd	49.4673854							igd	2	TRUE	49.4673854	CD
25	rs444210	6	167390242	G	A	G	A	20883	0.546838	0.163402	0.0229	1.02E-12	167390242	6	ieu-a-30	Crohn's disease || id:ieu-a-30	TRUE	reported	FALSE	FALSE	FALSE	62892	0.542647	0.0088	0.0078	0.2596	ebi-a-GCST006867		Type 2 diabetes || id:ebi-a-GCST006867	Type 2 diabetes	Type 2 diabetes || ||	TRUE	igd	50.91476822							igd	2	TRUE	50.91476822	CD
29	rs56062135	15	67455630	T	C	T	C	20883	0.234271	0.193097	0.0269	7.45E-13	67455630	15	ieu-a-30	Crohn's disease || id:ieu-a-30	TRUE	reported	FALSE	FALSE	FALSE	62892	0.23674	-0.0343	0.0093	0.000213	ebi-a-GCST006867		Type 2 diabetes || id:ebi-a-GCST006867	Type 2 diabetes	Type 2 diabetes || ||	TRUE	igd	51.52838049							igd	2	TRUE	51.52838049	CD
16	rs1873625	3	49666964	A	C	A	C	20883	0.320264	0.180704	0.0243	1.09E-13	49666964	3	ieu-a-30	Crohn's disease || id:ieu-a-30	TRUE	reported	FALSE	FALSE	FALSE	62892	0.300676	-0.0026	0.0086	0.763801	ebi-a-GCST006867		Type 2 diabetes || id:ebi-a-GCST006867	Type 2 diabetes	Type 2 diabetes || ||	TRUE	igd	55.29972669							igd	2	TRUE	55.29972669	CD
4	rs11236797	11	76299649	A	C	A	C	20883	0.473264	0.181104	0.0231	4.85E-15	76299649	11	ieu-a-30	Crohn's disease || id:ieu-a-30	TRUE	reported	FALSE	FALSE	FALSE	62892	0.451511	-0.0105	0.0079	0.1807	ebi-a-GCST006867		Type 2 diabetes || id:ebi-a-GCST006867	Type 2 diabetes	Type 2 diabetes || ||	TRUE	igd	61.4656							igd	2	TRUE	61.4656	CD
31	rs6704109	1	172857050	T	C	T	C	20883	0.256123	0.202002	0.0256	2.77E-15	172857050	1	ieu-a-30	Crohn's disease || id:ieu-a-30	TRUE	reported	FALSE	FALSE	FALSE	62892	0.242304	-0.0127	0.0094	0.1751	ebi-a-GCST006867		Type 2 diabetes || id:ebi-a-GCST006867	Type 2 diabetes	Type 2 diabetes || ||	TRUE	igd	62.26319581							igd	2	TRUE	62.26319581	CD
37	rs80262450	18	12818922	A	G	A	G	20883	0.112701	0.283102	0.0353	1.08E-15	12818922	18	ieu-a-30	Crohn's disease || id:ieu-a-30	TRUE	reported	FALSE	FALSE	FALSE	62892	0.119446	0.0225	0.012	0.0608695	ebi-a-GCST006867		Type 2 diabetes || id:ebi-a-GCST006867	Type 2 diabetes	Type 2 diabetes || ||	TRUE	igd	64.31858245							igd	2	TRUE	64.31858245	CD
13	rs147018773	5	150245710	T	C	T	C	20883	0.0966978	0.321699	0.0375	8.89E-18	150238521	5	ieu-a-30	Crohn's disease || id:ieu-a-30	TRUE	reported	FALSE	FALSE	FALSE	62892	0.0772592	0.0183	0.0145	0.2059	ebi-a-GCST006867		Type 2 diabetes || id:ebi-a-GCST006867	Type 2 diabetes	Type 2 diabetes || ||	TRUE	igd	73.59306425							igd	2	TRUE	73.59306425	CD
6	rs11564236	12	40828306	T	A	T	A	20883	0.034419	0.519093	0.0595	2.85E-18	40828306	12	ieu-a-30	Crohn's disease || id:ieu-a-30	TRUE	reported	FALSE	TRUE	FALSE	62892	0.0197848	0.0138	0.0259	0.5933	ebi-a-GCST006867		Type 2 diabetes || id:ebi-a-GCST006867	Type 2 diabetes	Type 2 diabetes || ||	TRUE	igd	76.11257472							igd	2	TRUE	76.11257472	CD
2	rs10761659	10	64445564	G	A	G	A	20883	0.55269	0.212006	0.0237	3.42E-19	64445564	10	ieu-a-30	Crohn's disease || id:ieu-a-30	TRUE	reported	FALSE	FALSE	FALSE	62892	0.539926	0.0198	0.0078	0.0109999	ebi-a-GCST006867		Type 2 diabetes || id:ebi-a-GCST006867	Type 2 diabetes	Type 2 diabetes || ||	TRUE	igd	80.02019626							igd	2	TRUE	80.02019626	CD
11	rs1332099	10	101298451	C	T	C	T	20883	0.515025	-0.211597	0.0231	4.36E-20	101298451	10	ieu-a-30	Crohn's disease || id:ieu-a-30	TRUE	reported	FALSE	FALSE	FALSE	62892	0.536693	-9.00E-04	0.0078	0.9048	ebi-a-GCST006867		Type 2 diabetes || id:ebi-a-GCST006867	Type 2 diabetes	Type 2 diabetes || ||	TRUE	igd	83.90639308							igd	2	TRUE	83.90639308	CD
24	rs4077515	9	139266496	T	C	T	C	20883	0.419834	0.215901	0.0235	4.37E-20	139266496	9	ieu-a-30	Crohn's disease || id:ieu-a-30	TRUE	reported	FALSE	FALSE	FALSE	62892	0.427746	-0.0208	0.0079	0.0087261	ebi-a-GCST006867		Type 2 diabetes || id:ebi-a-GCST006867	Type 2 diabetes	Type 2 diabetes || ||	TRUE	igd	84.40605125							igd	2	TRUE	84.40605125	CD
19	rs2188962	5	131770805	T	C	T	C	20883	0.439546	0.212398	0.0228	1.36E-20	131770805	5	ieu-a-30	Crohn's disease || id:ieu-a-30	TRUE	reported	FALSE	FALSE	FALSE	62892	0.426594	-0.0063	0.0076	0.4108	ebi-a-GCST006867		Type 2 diabetes || id:ebi-a-GCST006867	Type 2 diabetes	Type 2 diabetes || ||	TRUE	igd	86.78229918							igd	2	TRUE	86.78229918	CD
36	rs7713270	5	40440063	T	C	T	C	20883	0.623824	0.296602	0.0241	6.97E-35	40440063	5	ieu-a-30	Crohn's disease || id:ieu-a-30	TRUE	reported	FALSE	FALSE	FALSE	62892	0.606844	0.0089	0.008	0.2688	ebi-a-GCST006867		Type 2 diabetes || id:ebi-a-GCST006867	Type 2 diabetes	Type 2 diabetes || ||	TRUE	igd	151.4656194							igd	2	TRUE	151.4656194	CD
3	rs11209026	1	67705958	A	G	A	G	20883	0.0563213	-0.995199	0.0639	1.05E-54	67705958	1	ieu-a-30	Crohn's disease || id:ieu-a-30	TRUE	reported	FALSE	FALSE	FALSE	62892	0.0673556	-0.0165	0.0148	0.266	ebi-a-GCST006867		Type 2 diabetes || id:ebi-a-GCST006867	Type 2 diabetes	Type 2 diabetes || ||	TRUE	igd	242.5594201							igd	2	TRUE	242.5594201	CD
18	rs2076756	16	50756881	G	A	G	A	20883	0.283672	0.399806	0.0242	3.24E-61	50756881	16	ieu-a-30	Crohn's disease || id:ieu-a-30	TRUE	reported	FALSE	FALSE	FALSE	62892	0.252238	-0.0127	0.0084	0.1278	ebi-a-GCST006867		Type 2 diabetes || id:ebi-a-GCST006867	Type 2 diabetes	Type 2 diabetes || ||	TRUE	igd	272.9404372							igd	2	TRUE	272.9404372	CD
																																												#DIV/0!
																																												#DIV/0!
																																												#DIV/0!
